# Supplementary material for: 6′-Bromo-1′H-spiro­[cyclo­hexane-1,2′-pyrido[2,3-d]pyrimidin]-4′(3′H)-one
Source: Acta Crystallogr Sect E Struct Rep Online. 2011 Dec 21;68(Pt 1):o178. doi: 10.1107/S1600536811052299 (PMC3254517; doi:10.1107/S1600536811052299)
Supplement: Supplementary file 2 [file e-68-0o178-Isup2.hkl]

# 
# h,k,l, Fc-squared, Fo-squared, sigma(Fo-squared) and status flag 
# 
data_I
_shelx_title ' BO1423 in P2(1)/c' 
_shelx_refln_list_code          4 
_shelx_F_calc_maximum      184.92 
_exptl_crystal_F_000       600.00 
_reflns_d_resolution_high  0.7307 
 
loop_ 
 _symmetry_equiv_pos_as_xyz 
 'x, y, z' 
 '-x, y+1/2, -z+1/2' 
 '-x, -y, -z' 
 'x, -y-1/2, z-1/2' 
 
_cell_length_a    10.5910 
_cell_length_b    12.3589 
_cell_length_c     9.1159 
_cell_angle_alpha  90.000 
_cell_angle_beta   97.951 
_cell_angle_gamma  90.000 
 
_shelx_F_squared_multiplier     1.000 
 
loop_ 
 _refln_index_h 
 _refln_index_k 
 _refln_index_l 
 _refln_F_squared_calc 
 _refln_F_squared_meas 
 _refln_F_squared_sigma 
 _refln_observed_status 
   3   0   0     5558.05     5639.89     64.04 o 
   4   0   0     7056.72     6592.57     90.41 o 
   5   0   0    16484.90    16583.45    233.30 o 
   6   0   0     6050.78     6322.48    213.17 o 
   7   0   0    10928.31    10836.59    123.42 o 
   8   0   0     3723.38     3810.57    146.19 o 
   9   0   0     1042.64     1087.37     95.42 o 
  10   0   0     2919.98     3000.29    110.74 o 
  11   0   0     1813.02     1773.97     98.72 o 
  12   0   0     2502.86     2659.22    120.84 o 
  13   0   0     1609.22     1647.25    101.80 o 
  14   0   0      674.16      749.56     85.25 o 
   1   1   0      149.10       76.35     15.55 o 
   2   1   0      445.39      459.32      8.47 o 
   3   1   0      800.52      810.20     14.16 o 
   4   1   0      369.42      356.79     13.25 o 
   5   1   0      578.75      650.44     20.91 o 
   6   1   0      756.64      792.44     25.49 o 
   7   1   0      532.14      520.47     30.30 o 
   8   1   0      299.58      305.00     16.45 o 
   9   1   0        8.50       13.35     12.14 o 
  10   1   0      308.89      267.49     27.60 o 
  11   1   0       18.19       17.05     12.55 o 
  12   1   0        5.47       28.57     23.31 o 
  13   1   0        5.22       49.12     40.20 o 
  14   1   0      132.25      100.69     37.17 o 
   0   2   0      480.40      479.46      8.08 o 
   1   2   0     3197.22     3085.03     24.82 o 
   2   2   0      939.23      947.25     12.89 o 
   3   2   0     2783.67     2804.41     27.36 o 
   4   2   0     1787.75     1753.08     31.95 o 
   5   2   0      414.86      378.23     21.11 o 
   6   2   0     3430.70     3636.86    105.03 o 
   7   2   0       26.42       25.56     10.46 o 
   8   2   0     1380.50     1339.50     39.73 o 
   9   2   0       85.67       71.39     16.44 o 
  10   2   0     2113.26     2066.48     73.13 o 
  11   2   0       19.77        8.00     19.38 o 
  12   2   0      277.93      329.22     49.25 o 
  13   2   0       71.33      106.11     46.40 o 
  14   2   0       37.07       16.74     32.79 o 
   1   3   0     8114.96     7872.23     45.19 o 
   2   3   0      249.14      255.07      5.45 o 
   3   3   0     1448.49     1571.08     19.04 o 
   4   3   0     1303.05     1391.51     22.87 o 
   5   3   0       19.81       18.54      3.09 o 
   6   3   0       68.86       63.27      9.08 o 
   7   3   0       95.88      100.22     15.64 o 
   8   3   0     1728.57     1634.37     52.93 o 
   9   3   0      791.17      765.07     29.50 o 
  10   3   0        0.21       -7.68     21.35 o 
  11   3   0       61.03       70.54     30.59 o 
  12   3   0       38.75       20.29     27.34 o 
  13   3   0       71.15       58.92     31.98 o 
  14   3   0        1.17       41.70     48.68 o 
   0   4   0     8590.08     8771.80     65.22 o 
   1   4   0     8425.13     7900.27     38.52 o 
   2   4   0     3263.95     3125.41     31.46 o 
   3   4   0     9320.60     9587.87    129.61 o 
   4   4   0      426.36      317.72     18.66 o 
   5   4   0     7921.25     8474.46    133.28 o 
   6   4   0     1457.09     1562.24     45.79 o 
   7   4   0     3927.38     3936.41     83.35 o 
   8   4   0     4659.51     4878.03     88.58 o 
   9   4   0      112.21      143.70     27.57 o 
  10   4   0     1250.84     1352.23     69.09 o 
  11   4   0      675.27      680.94     61.75 o 
  12   4   0     1629.57     1721.97     68.28 o 
  13   4   0      524.58      647.11     54.58 o 
   1   5   0      102.08      102.16      6.55 o 
   2   5   0     1133.37     1278.97     17.37 o 
   3   5   0      303.06      321.81      7.80 o 
   4   5   0      225.16      267.75     35.26 o 
   5   5   0       25.65       25.22     19.83 o 
   6   5   0      343.71      428.89     59.56 o 
   7   5   0      748.31      838.67     56.60 o 
   8   5   0      196.07      173.07     38.74 o 
   9   5   0      100.25       74.12     26.03 o 
  10   5   0       48.66       49.77     28.80 o 
  11   5   0       77.83       27.98     24.14 o 
  12   5   0       58.66       65.05     32.40 o 
  13   5   0        9.37       11.57     26.28 o 
   0   6   0     2922.45     2745.51     42.00 o 
   1   6   0     5590.47     5556.83     60.89 o 
   2   6   0    10846.30    11049.89    131.00 o 
   3   6   0     5059.24     4819.54    114.92 o 
   4   6   0     6074.34     5882.52    137.36 o 
   5   6   0     2715.03     2635.42     71.39 o 
   6   6   0     2811.55     2890.98     76.24 o 
   7   6   0     4462.60     4529.07     83.87 o 
   8   6   0     1778.59     1876.44     67.13 o 
   9   6   0     2118.64     2136.15     80.10 o 
  10   6   0     1200.40     1132.23     52.57 o 
  11   6   0     1969.45     2094.89     74.28 o 
  12   6   0      343.87      364.71     41.92 o 
  13   6   0      704.09      592.59     46.75 o 
   1   7   0       33.26       36.43      6.74 o 
   2   7   0        6.51       12.50      7.82 o 
   3   7   0     1431.70     1529.54     25.02 o 
   4   7   0      271.02      277.04     11.24 o 
   5   7   0       56.39       85.75     22.56 o 
   6   7   0      364.00      397.04     38.46 o 
   7   7   0       30.27       38.92     25.33 o 
   8   7   0     1258.16     1215.96     52.82 o 
   9   7   0        1.87       17.20     29.87 o 
  10   7   0       93.06      106.98     28.27 o 
  11   7   0       30.27       64.39     30.61 o 
  12   7   0       92.64      137.00     57.39 o 
  13   7   0      627.83      610.11     44.69 o 
   0   8   0        4.13        9.08     12.86 o 
   1   8   0      225.44      248.78     17.28 o 
   2   8   0      665.58      610.42     16.82 o 
   3   8   0       96.76      101.31      8.99 o 
   4   8   0        5.84        8.38      5.23 o 
   5   8   0      278.93      273.65     30.22 o 
   6   8   0      238.70      188.43     26.73 o 
   7   8   0       19.74       37.51     24.17 o 
   8   8   0       25.29       12.44     30.32 o 
   9   8   0      377.36      361.21     42.18 o 
  10   8   0       63.66       70.96     27.51 o 
  11   8   0       25.92       48.05     28.36 o 
  12   8   0      101.95      102.63     32.35 o 
   1   9   0      253.61      220.85     15.50 o 
   2   9   0     1038.82     1012.84     28.49 o 
   3   9   0       25.00       22.49      7.99 o 
   4   9   0      204.46      190.26     10.09 o 
   5   9   0      240.75      247.95     31.71 o 
   6   9   0       49.14       66.72     25.87 o 
   7   9   0      199.02      154.47     28.08 o 
   8   9   0        2.16       13.72     26.22 o 
   9   9   0      145.72      164.21     27.38 o 
  10   9   0        1.28        6.21     25.54 o 
  11   9   0       90.82       68.63     29.10 o 
  12   9   0       14.39       11.29     22.62 o 
   0  10   0      778.56      799.11     36.08 o 
   1  10   0     7505.42     7727.32     70.25 o 
   2  10   0      632.48      624.96     22.84 o 
   3  10   0     2982.34     3250.71     59.16 o 
   4  10   0     4165.99     4210.88     89.17 o 
   5  10   0     1238.41     1300.82     49.58 o 
   6  10   0     1767.19     2024.00     74.45 o 
   7  10   0     2232.63     2283.16     64.53 o 
   8  10   0     1265.26     1372.42     58.99 o 
   9  10   0      585.61      573.01     42.20 o 
  10  10   0     1012.40     1045.51     52.36 o 
  11  10   0     1279.89     1365.93     58.50 o 
   1  11   0       15.82       10.93     14.73 o 
   2  11   0        2.09       13.76     12.50 o 
   3  11   0      256.97      261.17     22.92 o 
   4  11   0      229.48      195.06     17.43 o 
   5  11   0      295.35      310.56     29.17 o 
   6  11   0       76.11       38.10     21.08 o 
   7  11   0        4.53        2.11     20.76 o 
   8  11   0       30.26       36.96     21.20 o 
   9  11   0       92.30       73.81     28.11 o 
  10  11   0       79.08       67.88     27.17 o 
   0  12   0     1232.88     1246.35    103.43 o 
   1  12   0     1912.17     1890.65     63.62 o 
   2  12   0      262.15      299.30     28.66 o 
   3  12   0       65.47       74.58     17.25 o 
   4  12   0      487.13      492.65     44.65 o 
   5  12   0     1194.25     1115.10     59.84 o 
   6  12   0      627.01      660.98     43.94 o 
   7  12   0      907.22      860.93     44.25 o 
   8  12   0       81.46       76.69     27.54 o 
   9  12   0      618.56      698.02     49.63 o 
  10  12   0      152.28      131.64     49.76 o 
   1  13   0       83.81       87.57     15.70 o 
   2  13   0       33.26       50.86     14.74 o 
   3  13   0       16.94       32.20     19.75 o 
   4  13   0       66.41       61.16     20.21 o 
   5  13   0        8.48        2.61     13.11 o 
   6  13   0      246.54      228.68     37.03 o 
   7  13   0        1.34        8.34     21.55 o 
   8  13   0      195.98      213.42     47.76 o 
   9  13   0      182.87      208.19     36.16 o 
   0  14   0     1496.82     1600.08     80.85 o 
   1  14   0       83.17       84.54     17.97 o 
   2  14   0      108.79      135.59     23.56 o 
   3  14   0       91.42       72.15     20.46 o 
   4  14   0      666.42      664.45     49.72 o 
   5  14   0       30.63       33.04     27.76 o 
   6  14   0      341.83      365.50     47.23 o 
   7  14   0      209.56      211.96     42.60 o 
   8  14   0      147.77      161.98     36.24 o 
   1  15   0       10.67       21.93     17.89 o 
   2  15   0       95.30      105.53     23.53 o 
   3  15   0       68.08       52.74     19.22 o 
   4  15   0      218.62      148.47     26.92 o 
   5  15   0       34.35       73.00     25.14 o 
   6  15   0       77.50       58.55     26.41 o 
   1  16   0      489.08      538.95     73.34 o 
   2  16   0      375.30      386.85     68.03 o 
   3  16   0      501.79      569.61     84.27 o 
   4  16   0      758.97      770.20     92.58 o 
 -14   1   1      109.05      158.53     42.61 o 
 -13   1   1        3.34       18.60     34.92 o 
 -12   1   1      463.27      414.64     33.65 o 
 -11   1   1      155.83      188.56     21.54 o 
 -10   1   1      281.16      297.68     19.85 o 
  -9   1   1     1664.50     1708.69     70.38 o 
  -8   1   1      464.24      475.21     19.15 o 
  -7   1   1       51.23       42.89     11.22 o 
  -6   1   1      541.26      489.73     17.95 o 
  -5   1   1     2989.52     3062.04     37.13 o 
  -4   1   1     3934.89     3928.19     43.91 o 
  -3   1   1     2701.37     2735.17     56.19 o 
  -2   1   1     2072.18     2037.02     26.40 o 
  -1   1   1      153.74      150.39      4.29 o 
   0   1   1     1935.42     1837.65     21.24 o 
   1   1   1     1995.79     1945.93     26.76 o 
   2   1   1     8271.54     8443.97     57.85 o 
   3   1   1     2034.67     1997.77     27.52 o 
   4   1   1     1760.95     1763.75     43.28 o 
   5   1   1     3788.25     4024.98     51.45 o 
   6   1   1      134.47      102.79     11.01 o 
   7   1   1     1285.87     1245.49     50.50 o 
   8   1   1     1215.07     1129.67     29.17 o 
   9   1   1     2135.23     2317.10     59.11 o 
  10   1   1       49.10       68.86     17.37 o 
  11   1   1      467.43      560.08     51.98 o 
  12   1   1      418.50      372.39     37.08 o 
  13   1   1      308.11      293.82     48.88 o 
  14   1   1      241.37      219.87     68.56 o 
 -14   2   1      857.08      879.68     63.43 o 
 -13   2   1      640.83      530.63     49.91 o 
 -12   2   1      226.86      219.48     44.77 o 
 -11   2   1      277.15      283.84     60.73 o 
 -10   2   1      181.24      212.48     20.35 o 
  -9   2   1     4993.59     4908.54     84.58 o 
  -8   2   1     1648.36     1599.83     42.33 o 
  -7   2   1     1798.68     1728.15     36.77 o 
  -6   2   1     3464.26     3625.54     71.89 o 
  -5   2   1      833.13      749.80     19.07 o 
  -4   2   1     2526.29     2494.58     35.35 o 
  -3   2   1     5853.51     5934.13     41.65 o 
  -2   2   1     7595.05     7867.62     48.85 o 
  -1   2   1    31766.63    29325.14    414.97 o 
   0   2   1       78.27       86.98      2.87 o 
   1   2   1      672.54      622.58     14.52 o 
   2   2   1     4302.04     4117.84     46.95 o 
   3   2   1     4876.83     4946.65     49.94 o 
   4   2   1     5561.28     5950.48     84.92 o 
   5   2   1     5238.32     5189.60     95.17 o 
   6   2   1     1567.59     1384.10     68.67 o 
   7   2   1     2804.23     2817.71     76.23 o 
   8   2   1      123.01      122.32     18.66 o 
   9   2   1     1202.40     1203.55     37.14 o 
  10   2   1     2278.96     2607.96    115.59 o 
  11   2   1      610.40      655.93     39.73 o 
  12   2   1      666.67      649.10     47.62 o 
  13   2   1      201.34      164.25     64.69 o 
  14   2   1       49.83       82.98     59.95 o 
 -14   3   1      487.61      547.66     95.52 o 
 -13   3   1      258.56      233.20     26.91 o 
 -12   3   1      571.52      516.78     77.87 o 
 -11   3   1      887.48      861.35     43.54 o 
 -10   3   1      619.62      640.11     40.97 o 
  -9   3   1      598.56      565.89     24.70 o 
  -8   3   1     1048.04     1044.50     45.42 o 
  -7   3   1     2924.07     2978.25     81.24 o 
  -6   3   1     4962.12     5336.98     95.24 o 
  -5   3   1     1795.44     1783.81     27.80 o 
  -4   3   1     1680.86     1544.59     20.76 o 
  -3   3   1     8009.16     8136.47     45.31 o 
  -2   3   1     5297.99     5329.43     55.59 o 
  -1   3   1     6166.33     6054.24     60.16 o 
   0   3   1     6288.75     6188.62     41.95 o 
   1   3   1    17454.45    17361.97     93.84 o 
   2   3   1     3911.61     3893.84     47.79 o 
   3   3   1     2257.78     2138.38     18.50 o 
   4   3   1     8761.64     9248.27    113.43 o 
   5   3   1     4855.85     4791.40     82.26 o 
   6   3   1     3651.76     3557.45     96.27 o 
   7   3   1     3990.31     3929.47    139.58 o 
   8   3   1     3366.14     3209.53     54.63 o 
   9   3   1      933.10      992.09     57.85 o 
  10   3   1     1500.32     1459.20     71.46 o 
  11   3   1     1856.35     1891.65     65.22 o 
  12   3   1     1531.78     1501.36     72.29 o 
  13   3   1      869.74      984.67     62.04 o 
 -14   4   1       29.96       -9.79     54.52 o 
 -13   4   1      769.48      815.99     63.82 o 
 -12   4   1      303.00      329.83     34.59 o 
 -11   4   1     1040.90     1069.01     47.23 o 
 -10   4   1      107.97      107.70     27.40 o 
  -9   4   1     1370.58     1304.71     93.63 o 
  -8   4   1      511.14      494.18     30.51 o 
  -7   4   1      536.54      525.74     49.29 o 
  -6   4   1     3952.55     4084.49     74.47 o 
  -5   4   1     1974.40     1881.72     40.06 o 
  -4   4   1      173.50      143.29      6.58 o 
  -3   4   1     7108.24     7336.81     80.82 o 
  -2   4   1      309.71      293.75      7.58 o 
  -1   4   1     1320.73     1240.89     16.37 o 
   0   4   1     1497.49     1459.21     13.28 o 
   1   4   1    14161.70    14295.73    126.94 o 
   2   4   1     1619.63     1496.27     26.73 o 
   3   4   1       27.04       23.69      3.58 o 
   4   4   1     1700.44     1715.55     54.74 o 
   5   4   1     1256.97     1386.71     40.90 o 
   6   4   1     1808.70     1894.40     50.85 o 
   7   4   1      933.85      975.32     52.62 o 
   8   4   1        9.00       19.08     24.01 o 
   9   4   1     2179.66     2046.23    110.80 o 
  10   4   1        6.93      -18.27     28.44 o 
  11   4   1      368.41      341.34     33.33 o 
  12   4   1      131.64      153.89     35.22 o 
  13   4   1      168.61      234.22     42.03 o 
 -13   5   1      142.33      116.08     34.77 o 
 -12   5   1       16.59       40.22     33.60 o 
 -11   5   1       43.06       35.98     24.66 o 
 -10   5   1       65.54       63.69     30.93 o 
  -9   5   1      529.41      516.89     38.80 o 
  -8   5   1      306.29      298.80     32.72 o 
  -7   5   1        6.05       13.10     25.43 o 
  -6   5   1      390.88      392.73     26.95 o 
  -5   5   1       21.39       30.82      3.30 o 
  -4   5   1      282.00      312.94     10.77 o 
  -3   5   1      137.58      146.79      7.01 o 
  -2   5   1     1436.18     1485.99     18.54 o 
  -1   5   1       51.06       52.68      6.59 o 
   0   5   1       24.06       26.06      4.92 o 
   1   5   1     1066.19     1116.32     18.57 o 
   2   5   1      132.28      123.03      7.25 o 
   3   5   1      489.23      597.15     11.66 o 
   4   5   1       51.17       55.10     11.51 o 
   5   5   1      507.19      594.50     33.65 o 
   6   5   1      118.84      108.49     23.29 o 
   7   5   1     1421.27     1431.15     56.76 o 
   8   5   1       33.67       58.39     26.11 o 
   9   5   1       24.69        7.26     26.73 o 
  10   5   1      153.72      118.63     34.28 o 
  11   5   1      160.85      161.52     28.85 o 
  12   5   1       91.98      101.35     28.39 o 
  13   5   1      172.39      145.41     59.28 o 
 -13   6   1       50.78       66.96     36.54 o 
 -12   6   1        3.42       11.08     23.83 o 
 -11   6   1      151.90      201.24     40.29 o 
 -10   6   1      122.11      101.87     34.42 o 
  -9   6   1       32.76       44.13     40.84 o 
  -8   6   1       79.28       64.08     42.85 o 
  -7   6   1       62.25       64.80     28.13 o 
  -6   6   1      931.50      943.17     39.22 o 
  -5   6   1       61.98       59.86      7.67 o 
  -4   6   1      704.87      754.43     16.57 o 
  -3   6   1       39.86       57.83      6.24 o 
  -2   6   1     2185.48     2150.41     30.30 o 
  -1   6   1      175.92      150.85      8.36 o 
   0   6   1      552.38      505.00     10.54 o 
   1   6   1       29.07       17.68      4.96 o 
   2   6   1     4836.37     5303.19     90.62 o 
   3   6   1      280.80      338.71      8.73 o 
   4   6   1     1078.49     1190.59     48.78 o 
   5   6   1     1095.18     1114.25     52.68 o 
   6   6   1      301.15      291.23     45.28 o 
   7   6   1       99.49      132.58     38.88 o 
   8   6   1     1049.62     1121.30     73.14 o 
   9   6   1      292.07      262.46     37.59 o 
  10   6   1       57.82       69.08     28.21 o 
  11   6   1       97.49      104.44     36.69 o 
  12   6   1      402.92      353.58     34.43 o 
  13   6   1      113.23      100.72     33.43 o 
 -13   7   1      400.89      453.94     42.74 o 
 -12   7   1      200.07      202.55     36.70 o 
 -11   7   1      469.32      532.67     46.92 o 
 -10   7   1      612.29      721.41     51.74 o 
  -9   7   1      626.18      654.20     50.63 o 
  -8   7   1       17.86       32.56     27.47 o 
  -7   7   1     4749.70     4936.88     97.85 o 
  -6   7   1     3391.28     3497.37     85.74 o 
  -5   7   1      220.64      223.42     11.15 o 
  -4   7   1     2842.56     2873.62     82.92 o 
  -3   7   1      490.57      436.79     14.72 o 
  -2   7   1     3298.51     3379.31     74.60 o 
  -1   7   1     3487.38     3445.98     46.15 o 
   0   7   1     3868.89     3786.46     52.93 o 
   1   7   1     6202.24     6555.95     71.62 o 
   2   7   1      159.79      118.79      7.85 o 
   3   7   1     1658.49     1681.58     34.66 o 
   4   7   1     2561.16     2601.97     37.05 o 
   5   7   1     1757.52     1779.22     53.45 o 
   6   7   1     5074.79     5386.31     89.88 o 
   7   7   1      588.66      618.00     44.56 o 
   8   7   1      794.48      769.15     70.67 o 
   9   7   1     1036.00     1084.86     51.02 o 
  10   7   1      325.06      351.21     37.53 o 
  11   7   1     1215.96     1193.50     55.17 o 
  12   7   1      523.51      547.30     46.49 o 
 -12   8   1      563.30      551.08     43.79 o 
 -11   8   1      703.38      661.04     59.92 o 
 -10   8   1     1115.12     1069.30     63.00 o 
  -9   8   1       16.85       27.93     27.84 o 
  -8   8   1     2966.09     3038.46    146.31 o 
  -7   8   1      435.18      421.53     33.69 o 
  -6   8   1     2288.24     2262.02     67.20 o 
  -5   8   1     2125.47     2167.13     45.44 o 
  -4   8   1     1286.43     1223.41     29.29 o 
  -3   8   1     1413.67     1423.32     27.29 o 
  -2   8   1     2452.73     2363.16     40.35 o 
  -1   8   1     3878.51     3742.46     92.91 o 
   0   8   1     1409.40     1365.75     25.13 o 
   1   8   1     2273.10     2420.78     41.74 o 
   2   8   1     3390.48     3161.14     46.52 o 
   3   8   1      939.56      906.38     21.00 o 
   4   8   1     1714.37     1654.28     31.19 o 
   5   8   1      963.07     1016.33     41.29 o 
   6   8   1     2907.57     3031.52    115.54 o 
   7   8   1       59.34       82.14     27.97 o 
   8   8   1     1631.97     1533.66     59.95 o 
   9   8   1      980.61      951.24     52.52 o 
  10   8   1      302.69      332.89     40.84 o 
  11   8   1      141.15      128.83     33.17 o 
  12   8   1      495.19      470.10     42.88 o 
 -12   9   1        2.19       14.93     24.09 o 
 -11   9   1      107.09      103.06     31.70 o 
 -10   9   1      412.60      453.26     54.11 o 
  -9   9   1      123.21      116.55     32.45 o 
  -8   9   1      187.63      238.91     33.01 o 
  -7   9   1      163.35      179.84     25.30 o 
  -6   9   1      932.44      911.98     42.34 o 
  -5   9   1      986.88     1016.97     36.66 o 
  -4   9   1      939.05      923.06     32.71 o 
  -3   9   1      512.53      515.37     21.33 o 
  -2   9   1      514.98      550.79     29.52 o 
  -1   9   1     2025.87     2171.72     63.29 o 
   0   9   1     1738.42     1734.17     47.15 o 
   1   9   1     1519.07     1527.47     45.66 o 
   2   9   1     1033.94     1015.99     28.95 o 
   3   9   1     1436.91     1553.69     32.88 o 
   4   9   1      732.79      692.05     26.58 o 
   5   9   1     1970.53     1983.21     59.99 o 
   6   9   1     1712.79     1612.55     59.50 o 
   7   9   1      410.68      389.62     34.83 o 
   8   9   1     1223.21     1162.40     49.70 o 
   9   9   1      917.65      973.12     57.62 o 
  10   9   1      752.36      723.97     47.32 o 
  11   9   1       47.87       25.09     26.76 o 
 -11  10   1        5.13       20.75     24.11 o 
 -10  10   1      178.95      204.40     39.20 o 
  -9  10   1      286.79      275.54     34.10 o 
  -8  10   1      193.72      152.10     30.68 o 
  -7  10   1     1183.22     1051.27     44.82 o 
  -6  10   1        4.11       14.68     22.15 o 
  -5  10   1       75.12       74.84     24.43 o 
  -4  10   1      290.96      298.00     18.94 o 
  -3  10   1      135.06      115.46     25.50 o 
  -2  10   1     3035.05     3177.10     53.51 o 
  -1  10   1      319.81      343.94     18.60 o 
   0  10   1      381.97      398.79     20.37 o 
   1  10   1      905.37      883.55     26.75 o 
   2  10   1      186.01      205.33     21.87 o 
   3  10   1      456.95      454.74     43.33 o 
   4  10   1      262.07      241.88     15.94 o 
   5  10   1      244.05      266.98     28.23 o 
   6  10   1       31.98       21.46     21.78 o 
   7  10   1       44.98       49.28     24.30 o 
   8  10   1       70.43       94.71     25.79 o 
   9  10   1       33.01       40.60     24.02 o 
  10  10   1       20.29       -0.70     27.20 o 
  11  10   1       55.96       11.29     24.52 o 
 -11  11   1      112.58       98.51     35.48 o 
 -10  11   1        3.69       29.97     24.65 o 
  -9  11   1      245.94      301.72     37.15 o 
  -8  11   1      121.46      112.85     37.17 o 
  -7  11   1      356.53      367.76     32.77 o 
  -6  11   1      513.41      530.85     35.88 o 
  -5  11   1       24.06       42.95     23.60 o 
  -4  11   1      530.01      523.11     29.45 o 
  -3  11   1       66.49       49.51     15.87 o 
  -2  11   1     1963.73     2010.53     52.23 o 
  -1  11   1      177.08      164.84     19.50 o 
   0  11   1      586.17      562.02     24.87 o 
   1  11   1     2423.81     2414.08     79.26 o 
   2  11   1       43.86       55.25     14.44 o 
   3  11   1      164.17      176.10     21.29 o 
   4  11   1       20.97       15.25     17.14 o 
   5  11   1        1.35       11.95     17.40 o 
   6  11   1      431.06      422.05     35.02 o 
   7  11   1        1.76       -2.92     20.86 o 
   8  11   1      113.38       79.30     26.46 o 
   9  11   1        7.22       36.15     24.50 o 
  10  11   1        0.56       13.62     25.70 o 
 -10  12   1       61.91       77.58     25.37 o 
  -9  12   1      409.98      399.13     38.97 o 
  -8  12   1      315.13      263.52     34.80 o 
  -7  12   1       39.38       52.21     21.34 o 
  -6  12   1       80.17       67.32     22.49 o 
  -5  12   1      574.86      574.34     45.64 o 
  -4  12   1      157.64      148.24     28.30 o 
  -3  12   1      478.33      415.89     31.84 o 
  -2  12   1      677.31      690.51     33.14 o 
  -1  12   1      155.14      177.96     19.32 o 
   0  12   1      731.72      724.61     30.76 o 
   1  12   1      205.83      208.27     17.63 o 
   2  12   1      729.10      700.43     26.06 o 
   3  12   1      602.95      568.96     22.92 o 
   4  12   1      314.79      366.96     30.12 o 
   5  12   1      266.40      269.26     47.31 o 
   6  12   1      902.22      882.10     47.70 o 
   7  12   1      327.08      327.49     39.75 o 
   8  12   1       19.91       34.95     36.17 o 
   9  12   1      591.54      573.86     39.86 o 
  -9  13   1      344.67      345.46     46.44 o 
  -8  13   1      293.95      281.63     32.03 o 
  -7  13   1      397.66      470.00     34.43 o 
  -6  13   1       85.15       87.60     27.80 o 
  -5  13   1      782.56      772.80     50.98 o 
  -4  13   1      429.85      495.69     42.05 o 
  -3  13   1     1919.87     1917.99    118.99 o 
  -2  13   1      606.93      636.86     38.24 o 
  -1  13   1      104.45      140.96     22.98 o 
   0  13   1     1046.94     1094.42     45.04 o 
   1  13   1      694.03      735.97     30.84 o 
   2  13   1     1487.17     1500.57     39.06 o 
   3  13   1      529.01      630.89     56.13 o 
   4  13   1     1232.55     1212.81    101.28 o 
   5  13   1      408.98      419.56     31.66 o 
   6  13   1      194.30      173.29     35.47 o 
   7  13   1      641.27      637.97     37.48 o 
   8  13   1     1098.77     1137.18     64.38 o 
  -8  14   1      160.87      126.27     37.14 o 
  -7  14   1      624.17      605.57     38.51 o 
  -6  14   1       63.95       23.44     20.32 o 
  -5  14   1      483.53      453.71     32.04 o 
  -4  14   1      241.56      282.82     29.04 o 
  -3  14   1      204.91      177.62     21.87 o 
  -2  14   1     1659.80     1509.04     63.09 o 
  -1  14   1       81.90       91.29     16.42 o 
   0  14   1      542.08      512.20     34.35 o 
   1  14   1      335.76      327.35     29.51 o 
   2  14   1       78.89       49.31     15.77 o 
   3  14   1      530.29      517.63     40.85 o 
   4  14   1       14.90       13.80     15.56 o 
   5  14   1     1268.40     1358.77     64.74 o 
   6  14   1      117.63      147.36     56.34 o 
   7  14   1        6.12       27.08     38.36 o 
  -6  15   1      121.70      115.99     55.13 o 
  -5  15   1        1.52       -4.29     43.71 o 
  -4  15   1       26.47       12.10     23.78 o 
  -3  15   1       84.02       67.13     25.89 o 
  -2  15   1       63.56       53.91     22.16 o 
  -1  15   1       30.24       29.72     18.27 o 
   0  15   1      211.68      198.18     33.01 o 
   1  15   1       21.08       41.01     29.12 o 
   2  15   1      125.52      144.86     44.58 o 
   3  15   1      128.17       99.25     30.09 o 
   4  15   1       10.17       30.83     28.93 o 
   5  15   1      399.31      413.08     48.75 o 
   6  15   1      116.06      142.92     36.67 o 
  -4  16   1      183.39      166.79     70.04 o 
  -3  16   1       23.85        7.87     21.12 o 
  -2  16   1        1.04       12.65     19.85 o 
  -1  16   1      230.85      194.54     58.01 o 
   0  16   1      297.89      266.96     35.72 o 
   1  16   1       17.21       17.36     22.35 o 
   2  16   1       12.04       28.54     25.38 o 
   3  16   1      151.32       93.61     24.86 o 
   4  16   1       33.98       52.10     32.16 o 
 -14   0   2        5.98        3.87     44.88 o 
 -13   0   2      312.25      377.97     75.05 o 
 -12   0   2       26.68       34.03     27.43 o 
 -11   0   2      113.76      112.46     29.70 o 
 -10   0   2       15.77       40.51     29.07 o 
  -9   0   2      210.09      230.13     38.07 o 
  -8   0   2      126.60      138.25     29.86 o 
  -7   0   2        0.32        5.05     20.69 o 
  -6   0   2      901.45     1074.70     30.25 o 
  -5   0   2      533.70      535.89     20.79 o 
  -4   0   2     5157.17     5415.69     77.26 o 
  -3   0   2     4295.96     4220.70     39.45 o 
  -2   0   2    18543.89    19078.26    238.10 o 
  -1   0   2    34196.80    33258.09    303.89 o 
   0   0   2      319.56      360.84     10.58 o 
   1   0   2       23.21       58.79     13.58 o 
   2   0   2       81.77      114.04      9.71 o 
   3   0   2     1706.77     1835.49     36.64 o 
   4   0   2     1078.96     1059.17     60.02 o 
   5   0   2     2291.39     2455.57    104.68 o 
   6   0   2       16.19       16.45     13.85 o 
   7   0   2      198.21      181.39     24.70 o 
   8   0   2      132.81      143.56     49.80 o 
   9   0   2      499.80      467.32     47.57 o 
  10   0   2       13.21       12.03     24.21 o 
  11   0   2      194.29      192.53     26.84 o 
  12   0   2      293.64      349.48     71.18 o 
 -14   1   2      223.19      222.49     53.46 o 
 -13   1   2      366.03      364.62     53.38 o 
 -12   1   2     1378.82     1438.30     67.71 o 
 -11   1   2      665.57      659.94     30.56 o 
 -10   1   2      801.35      847.94     34.73 o 
  -9   1   2     1224.71     1194.13     60.12 o 
  -8   1   2     1839.02     1678.42     80.92 o 
  -7   1   2     5555.19     5729.72    110.87 o 
  -6   1   2     1501.70     1426.20     33.26 o 
  -5   1   2     9103.81     9556.34    113.71 o 
  -4   1   2     3221.22     3183.40     44.55 o 
  -3   1   2      502.14      429.98      9.43 o 
  -2   1   2    25012.01    25286.92    151.73 o 
  -1   1   2    17372.01    16548.71    164.09 o 
   0   1   2     4291.36     4256.71     24.22 o 
   1   1   2     4485.58     4529.47     38.45 o 
   2   1   2    10028.04     9820.55     71.67 o 
   3   1   2     8355.86     8161.99     80.73 o 
   4   1   2     9054.78     9573.17    141.10 o 
   5   1   2     5074.64     4893.54     81.15 o 
   6   1   2     3357.50     3507.09     62.00 o 
   7   1   2     4353.05     4495.49     76.29 o 
   8   1   2     3830.98     3858.57    124.61 o 
   9   1   2     1572.12     1626.49     54.15 o 
  10   1   2     2293.19     2334.79    114.56 o 
  11   1   2     1888.24     1806.75     59.16 o 
  12   1   2     1389.53     1449.87     65.75 o 
  13   1   2      579.77      477.03     68.20 o 
 -14   2   2       93.28       82.23     41.42 o 
 -13   2   2       12.55       33.00     19.69 o 
 -12   2   2      421.67      422.41     45.78 o 
 -11   2   2      569.74      609.66     41.24 o 
 -10   2   2      150.02      127.11     25.31 o 
  -9   2   2       47.69       46.90     14.17 o 
  -8   2   2      684.21      664.17     25.50 o 
  -7   2   2       20.22       25.73     11.34 o 
  -6   2   2        2.80        9.24      9.34 o 
  -5   2   2      375.81      392.46     15.82 o 
  -4   2   2      106.03      121.02      6.97 o 
  -3   2   2     2501.12     2648.92     37.70 o 
  -2   2   2       84.42       85.38      5.39 o 
  -1   2   2      980.91      997.25     16.98 o 
   0   2   2      140.65      133.90      8.27 o 
   1   2   2        9.81       11.92      4.14 o 
   2   2   2      475.19      500.46     12.27 o 
   3   2   2      180.72      176.95      8.30 o 
   4   2   2     1712.14     1831.31     59.58 o 
   5   2   2     1665.48     1764.30     38.45 o 
   6   2   2       14.21       25.18     12.74 o 
   7   2   2      132.88      132.14     24.76 o 
   8   2   2      247.35      256.31     24.90 o 
   9   2   2     1056.73      973.78     57.40 o 
  10   2   2       24.75       17.55     13.98 o 
  11   2   2       16.63       26.28     22.84 o 
  12   2   2       40.74       72.82     26.82 o 
  13   2   2       34.29       20.87     32.04 o 
 -14   3   2        3.64       24.23     35.88 o 
 -13   3   2      218.34      251.87     34.90 o 
 -12   3   2      289.54      322.38     37.03 o 
 -11   3   2      239.12      260.13     31.52 o 
 -10   3   2      927.41      954.96     47.72 o 
  -9   3   2       71.07       60.28     18.95 o 
  -8   3   2      146.41      149.66     19.28 o 
  -7   3   2      420.02      400.02     20.80 o 
  -6   3   2      116.35      123.33     13.05 o 
  -5   3   2     2972.33     3158.00     43.06 o 
  -4   3   2        9.37       14.09      6.95 o 
  -3   3   2        9.99        8.99      5.54 o 
  -2   3   2      321.46      313.05      8.25 o 
  -1   3   2        6.63        8.17      3.40 o 
   0   3   2     4537.19     4443.17     49.38 o 
   1   3   2      103.98       93.77      4.75 o 
   2   3   2     1820.69     1893.66     20.67 o 
   3   3   2      201.37      167.05      8.14 o 
   4   3   2       92.30      112.70      9.03 o 
   5   3   2     1179.68     1166.20     24.58 o 
   6   3   2      115.38      121.97      8.73 o 
   7   3   2     1397.81     1291.95     35.53 o 
   8   3   2        4.39       21.33     12.06 o 
   9   3   2       45.76       45.61     24.29 o 
  10   3   2      510.77      525.89     46.66 o 
  11   3   2       18.10       22.56     24.88 o 
  12   3   2      275.61      295.34     58.56 o 
  13   3   2       38.23       51.03     32.11 o 
 -14   4   2       62.26       55.44     26.28 o 
 -13   4   2      372.26      393.04     40.54 o 
 -12   4   2       14.55       19.52     22.49 o 
 -11   4   2        0.43       18.47     22.39 o 
 -10   4   2      180.43      172.48     29.96 o 
  -9   4   2       77.78       62.16     26.12 o 
  -8   4   2      427.80      426.57     33.70 o 
  -7   4   2      125.41      124.64      9.69 o 
  -6   4   2      796.39      852.97     18.57 o 
  -5   4   2        4.50        5.61      5.78 o 
  -4   4   2       13.05       18.46      7.67 o 
  -3   4   2       15.09       15.32      6.15 o 
  -2   4   2     1075.40     1032.01     16.38 o 
  -1   4   2      426.28      387.79     14.90 o 
   0   4   2     2158.16     2309.46     17.44 o 
   1   4   2      729.67      797.44     21.40 o 
   2   4   2     3676.83     4127.65     46.56 o 
   3   4   2     1204.85     1373.81     27.13 o 
   4   4   2       61.68       65.80      6.17 o 
   5   4   2      252.14      257.67     11.43 o 
   6   4   2       37.46       44.93      8.97 o 
   7   4   2      844.48      814.61     27.04 o 
   8   4   2       17.11       36.40     25.36 o 
   9   4   2       35.94       61.31     23.26 o 
  10   4   2        1.08       10.16     19.58 o 
  11   4   2       41.60       24.46     24.62 o 
  12   4   2       85.37       50.80     41.06 o 
  13   4   2       76.24       86.74     27.61 o 
 -13   5   2      514.38      461.37     40.53 o 
 -12   5   2      626.76      689.10     43.55 o 
 -11   5   2      559.47      600.31     41.59 o 
 -10   5   2     1154.29     1185.87     51.08 o 
  -9   5   2     1714.63     1740.58     63.61 o 
  -8   5   2     5148.09     5066.98    206.94 o 
  -7   5   2     2503.03     2365.58     59.70 o 
  -6   5   2     1585.96     1517.78     29.24 o 
  -5   5   2     2842.71     2704.58     37.33 o 
  -4   5   2     9186.49     9442.31    170.44 o 
  -3   5   2     7421.65     7403.77     78.61 o 
  -2   5   2     5425.28     5394.43    101.77 o 
  -1   5   2     7919.13     7806.61    102.37 o 
   0   5   2    12310.98    12851.19    177.17 o 
   1   5   2     4775.06     4520.93     57.57 o 
   2   5   2     4405.00     4237.56     48.52 o 
   3   5   2    11873.04    12525.35    164.63 o 
   4   5   2     4855.19     4966.54     80.34 o 
   5   5   2     6694.38     6800.94    121.65 o 
   6   5   2     6345.36     6699.01    155.45 o 
   7   5   2     3824.85     3900.26     73.64 o 
   8   5   2     1215.42     1269.11     63.45 o 
   9   5   2     3253.66     3369.83     99.88 o 
  10   5   2     3883.02     4016.94     77.33 o 
  11   5   2     1984.71     2177.80     71.52 o 
  12   5   2      869.84      768.80     86.65 o 
  13   5   2      870.84      982.19     52.31 o 
 -13   6   2       58.00       70.17     28.01 o 
 -12   6   2       22.08       41.01     25.09 o 
 -11   6   2        3.54       28.31     28.01 o 
 -10   6   2        0.46       -2.48     24.47 o 
  -9   6   2       54.33       34.14     24.61 o 
  -8   6   2       10.81        4.90     23.22 o 
  -7   6   2       76.33       60.38      9.10 o 
  -6   6   2       22.06       23.63      6.54 o 
  -5   6   2       64.63       79.26      9.43 o 
  -4   6   2      111.56      130.58      8.31 o 
  -3   6   2        0.06        6.81      5.80 o 
  -2   6   2      204.60      231.73      9.29 o 
  -1   6   2        1.48        8.25      6.25 o 
   0   6   2      794.78      852.05     12.40 o 
   1   6   2     2917.89     3352.98     60.94 o 
   2   6   2      148.44      146.46      8.85 o 
   3   6   2      171.55      151.92      8.74 o 
   4   6   2      102.24      100.30      7.91 o 
   5   6   2       12.94       12.53     19.35 o 
   6   6   2     1842.61     1872.10     56.07 o 
   7   6   2       37.82       28.38     22.29 o 
   8   6   2      115.37      161.17     33.00 o 
   9   6   2       10.07       17.25     21.12 o 
  10   6   2      353.38      336.70     47.00 o 
  11   6   2       12.54       25.44     25.75 o 
  12   6   2      272.24      253.90     31.90 o 
 -13   7   2       69.49       38.97     24.40 o 
 -12   7   2       53.42       68.20     32.65 o 
 -11   7   2      211.18      219.63     45.80 o 
 -10   7   2       12.11      -10.10     32.27 o 
  -9   7   2     1252.50     1250.85     62.00 o 
  -8   7   2      658.40      625.31     38.02 o 
  -7   7   2      390.21      354.59     28.18 o 
  -6   7   2     1106.39     1051.93     22.54 o 
  -5   7   2      250.27      214.36     10.71 o 
  -4   7   2      889.76      874.41     20.62 o 
  -3   7   2     1951.56     2050.16     41.54 o 
  -2   7   2      755.82      714.78     16.77 o 
  -1   7   2     2882.16     2719.25     66.17 o 
   0   7   2      452.78      418.49     11.99 o 
   1   7   2     2555.35     2688.20     52.61 o 
   2   7   2      591.32      526.50     12.79 o 
   3   7   2      613.17      560.99     14.25 o 
   4   7   2     3087.63     3009.55     43.34 o 
   5   7   2      665.92      667.33     46.03 o 
   6   7   2     3396.18     3543.73     68.83 o 
   7   7   2       12.53       21.69     27.81 o 
   8   7   2      518.11      556.92     44.79 o 
   9   7   2      669.62      683.24     44.67 o 
  10   7   2      245.33      231.54     41.21 o 
  11   7   2     1124.63     1171.87     62.44 o 
  12   7   2       88.05       81.81     43.58 o 
 -12   8   2       79.59       63.14     27.52 o 
 -11   8   2       28.08       72.41     29.59 o 
 -10   8   2      595.30      679.30     47.58 o 
  -9   8   2        1.49       29.40     30.34 o 
  -8   8   2      222.53      203.70     33.59 o 
  -7   8   2       59.35       35.88     28.61 o 
  -6   8   2       85.50       90.19     12.38 o 
  -5   8   2      723.11      722.26     27.67 o 
  -4   8   2        8.49        7.50      8.82 o 
  -3   8   2      237.01      217.59     12.24 o 
  -2   8   2       53.87       52.93     13.16 o 
  -1   8   2       59.95       56.90      8.45 o 
   0   8   2       84.14       92.41      8.85 o 
   1   8   2        0.71        7.71      6.83 o 
   2   8   2      344.89      361.22     13.31 o 
   3   8   2        1.51        6.97      6.97 o 
   4   8   2        8.88       12.71      5.25 o 
   5   8   2       70.38       62.82     19.43 o 
   6   8   2      105.18       89.52     19.48 o 
   7   8   2      437.49      428.16     48.74 o 
   8   8   2        3.85       12.95     18.97 o 
   9   8   2        5.46       14.32     21.59 o 
  10   8   2       38.72       45.65     27.00 o 
  11   8   2      174.92      125.49     27.96 o 
  12   8   2      167.65      197.69     41.42 o 
 -12   9   2      164.60      215.29     46.63 o 
 -11   9   2      198.70      170.29     32.28 o 
 -10   9   2      234.17      223.04     38.82 o 
  -9   9   2      249.18      282.31     34.91 o 
  -8   9   2     1621.49     1644.43     72.99 o 
  -7   9   2      399.54      398.60     33.50 o 
  -6   9   2      281.80      325.47     33.20 o 
  -5   9   2     1026.88     1018.96     32.52 o 
  -4   9   2      245.50      301.86     20.60 o 
  -3   9   2     3619.84     3668.26     72.49 o 
  -2   9   2      570.04      561.13     33.45 o 
  -1   9   2     1295.73     1279.79     30.63 o 
   0   9   2     1701.33     1629.24     33.07 o 
   1   9   2      373.97      336.11     15.89 o 
   2   9   2     1690.15     1696.38     54.88 o 
   3   9   2     1911.93     1839.99     36.24 o 
   4   9   2     1479.38     1467.14     43.00 o 
   5   9   2      854.32      820.88     38.18 o 
   6   9   2     1570.89     1550.00     59.04 o 
   7   9   2      244.10      307.97     34.92 o 
   8   9   2      945.92     1001.88     48.76 o 
   9   9   2      855.69      904.81     61.55 o 
  10   9   2      492.85      458.02     48.56 o 
  11   9   2      398.59      341.74     48.11 o 
 -11  10   2        8.15        4.86     23.34 o 
 -10  10   2       31.74       58.05     24.91 o 
  -9  10   2       18.19       45.69     25.71 o 
  -8  10   2       10.56       19.88     23.70 o 
  -7  10   2        7.95       18.83     21.64 o 
  -6  10   2      179.16      138.87     22.68 o 
  -5  10   2        1.70       13.22      8.28 o 
  -4  10   2      125.24      157.34     23.57 o 
  -3  10   2      407.82      415.11     25.53 o 
  -2  10   2     1840.03     1807.29     36.11 o 
  -1  10   2      490.03      432.91     19.91 o 
   0  10   2      358.00      364.71     18.22 o 
   1  10   2      307.75      301.49     18.48 o 
   2  10   2       63.35       30.49     12.11 o 
   3  10   2      220.44      173.74     17.66 o 
   4  10   2       30.24       41.98     10.53 o 
   5  10   2       51.21       67.65     20.55 o 
   6  10   2      130.06       91.21     27.84 o 
   7  10   2        0.88       14.26     19.85 o 
   8  10   2       73.58       66.23     24.35 o 
   9  10   2        1.55       -6.93     23.43 o 
  10  10   2      209.50      258.42     89.24 o 
  11  10   2        1.84      -21.05     26.95 o 
 -10  11   2      292.40      339.58     37.55 o 
  -9  11   2      558.52      538.83     41.35 o 
  -8  11   2      976.62     1013.62     57.97 o 
  -7  11   2      486.64      516.99     34.97 o 
  -6  11   2     2814.36     2714.17     70.44 o 
  -5  11   2      820.78      798.43     37.54 o 
  -4  11   2     1290.64     1364.81     44.61 o 
  -3  11   2     1145.76     1191.06     41.01 o 
  -2  11   2     2024.27     2065.63     53.19 o 
  -1  11   2     3180.26     3216.56     63.27 o 
   0  11   2     2342.18     2372.97     72.15 o 
   1  11   2     1216.38     1333.25     46.22 o 
   2  11   2     1535.54     1655.24     48.51 o 
   3  11   2     3187.00     3043.17     77.12 o 
   4  11   2     1108.20     1213.52     42.04 o 
   5  11   2     2079.93     2238.23     84.31 o 
   6  11   2     1288.73     1449.78     66.82 o 
   7  11   2     1962.95     2231.08    223.02 o 
   8  11   2      502.47      506.30     37.76 o 
   9  11   2      869.94      862.38     43.63 o 
  10  11   2      838.32      739.33     94.50 o 
 -10  12   2       82.12       52.39     25.59 o 
  -9  12   2       44.79       24.50     23.58 o 
  -8  12   2        7.52       11.24     21.95 o 
  -7  12   2       34.12       43.83     21.42 o 
  -6  12   2        2.76        6.68     33.52 o 
  -5  12   2        6.80       15.69     14.22 o 
  -4  12   2      179.87      190.49     28.22 o 
  -3  12   2      277.61      253.50     31.76 o 
  -2  12   2        0.59       21.05     12.09 o 
  -1  12   2        6.49       16.85     12.67 o 
   0  12   2      265.29      244.32     23.98 o 
   1  12   2       55.39       42.27     11.60 o 
   2  12   2        3.41        1.30     13.38 o 
   3  12   2      178.49      117.88     24.24 o 
   4  12   2      239.20      230.66     37.55 o 
   5  12   2        7.14       17.03     15.34 o 
   6  12   2      314.86      315.89     31.57 o 
   7  12   2        1.23        1.03     16.67 o 
   8  12   2      199.80      202.13     57.75 o 
   9  12   2        7.87       14.39     32.70 o 
  -9  13   2       16.14       10.24     35.89 o 
  -8  13   2       31.23       10.11     29.98 o 
  -7  13   2      285.70      287.70     35.18 o 
  -6  13   2       14.63       42.98     19.62 o 
  -5  13   2        3.23       14.20     16.68 o 
  -4  13   2       16.20       23.37     16.73 o 
  -3  13   2       64.01       80.13     17.93 o 
  -2  13   2        2.15       11.24     18.50 o 
  -1  13   2       54.70       69.25     17.14 o 
   0  13   2       88.10       97.26     26.15 o 
   1  13   2       57.61       48.52     20.62 o 
   2  13   2       16.41       29.91     25.71 o 
   3  13   2       19.46       14.38     25.28 o 
   4  13   2       87.32      107.79     41.51 o 
   5  13   2        5.77       13.20     38.17 o 
   6  13   2        1.85       24.80     30.95 o 
   7  13   2       30.76       59.17     35.71 o 
   8  13   2       42.41       62.44     35.31 o 
  -8  14   2       43.16       28.04     32.52 o 
  -7  14   2      210.07      169.47     55.91 o 
  -6  14   2       35.62       33.54     26.18 o 
  -5  14   2      230.97      247.01     66.56 o 
  -4  14   2        2.14       31.47     29.44 o 
  -3  14   2       84.78       64.23     28.31 o 
  -2  14   2        3.63        0.60     10.07 o 
  -1  14   2      420.09      431.22     46.08 o 
   0  14   2       23.40       25.37     19.37 o 
   1  14   2        2.61       21.84     13.65 o 
   2  14   2        1.29       20.17     30.47 o 
   3  14   2       66.97       57.37     35.43 o 
   4  14   2        2.62       -2.70     28.27 o 
   5  14   2       49.77       40.91     27.43 o 
   6  14   2        3.77        6.60     35.70 o 
   7  14   2       67.48       89.74     82.71 o 
  -6  15   2       71.81       60.39     32.56 o 
  -5  15   2     1217.33     1322.28     65.92 o 
  -4  15   2      505.47      413.91     38.14 o 
  -3  15   2       88.64      106.72     33.49 o 
  -2  15   2      335.16      350.00     38.63 o 
  -1  15   2     1200.62     1241.90     42.82 o 
   0  15   2      444.14      456.34     34.47 o 
   1  15   2      252.40      277.07     44.68 o 
   2  15   2     1145.91     1237.68     58.76 o 
   3  15   2      425.11      376.86     54.95 o 
   4  15   2      576.59      579.19     90.64 o 
   5  15   2      129.26      167.49     39.15 o 
  -4  16   2        1.72        6.74     22.87 o 
  -3  16   2       36.02       19.96     24.21 o 
  -2  16   2        4.52       15.60     20.71 o 
  -1  16   2      131.32      130.60     31.44 o 
   0  16   2        2.11       23.15     49.17 o 
   1  16   2        1.86      -19.92     30.77 o 
   2  16   2       52.14       41.12     28.43 o 
   3  16   2       42.48       68.46     27.59 o 
 -14   1   3      225.87      204.10     44.85 o 
 -13   1   3      125.26      143.80     41.40 o 
 -12   1   3      116.40      135.30     50.01 o 
 -11   1   3      437.90      427.53     26.47 o 
 -10   1   3      195.61      218.36     22.83 o 
  -9   1   3      222.53      234.07     24.59 o 
  -8   1   3      109.55      102.96     17.92 o 
  -7   1   3      952.84      993.62     32.85 o 
  -6   1   3      904.26      979.66     28.46 o 
  -5   1   3       29.56       44.13      9.63 o 
  -4   1   3      629.44      583.39     13.02 o 
  -3   1   3      580.03      589.55     12.64 o 
  -2   1   3     9618.21    10058.66    159.67 o 
  -1   1   3     3481.68     3826.54     23.83 o 
   0   1   3     2980.24     3058.26     21.99 o 
   1   1   3     2525.15     2492.64     25.15 o 
   2   1   3      335.55      310.61      8.05 o 
   3   1   3     3491.35     3529.68     66.78 o 
   4   1   3       20.18       29.24      7.38 o 
   5   1   3     2550.69     2587.28     55.11 o 
   6   1   3        9.82       12.19     13.26 o 
   7   1   3      730.22      743.13     29.82 o 
   8   1   3      536.96      546.68     27.73 o 
   9   1   3      440.68      451.51     41.20 o 
  10   1   3      138.29      101.81     31.37 o 
  11   1   3      185.28      160.17     51.83 o 
  12   1   3       91.05      125.51     45.11 o 
  13   1   3       20.45       22.38     29.59 o 
 -14   2   3      488.43      557.77     62.77 o 
 -13   2   3       75.45       43.61     27.58 o 
 -12   2   3      189.47      206.64     31.67 o 
 -11   2   3      160.87      170.14     22.47 o 
 -10   2   3     1517.00     1546.56     63.90 o 
  -9   2   3      562.63      601.07     31.39 o 
  -8   2   3      981.01      997.44     33.57 o 
  -7   2   3     3956.29     4255.17     84.26 o 
  -6   2   3      449.95      379.76     22.76 o 
  -5   2   3     1967.42     1880.27     31.42 o 
  -4   2   3     4271.87     4446.23     80.76 o 
  -3   2   3     2087.08     1999.28     30.89 o 
  -2   2   3     7109.53     7227.34     44.23 o 
  -1   2   3     5083.06     5189.67     31.69 o 
   0   2   3    14993.68    15388.42    188.78 o 
   1   2   3     1000.24      952.23     11.74 o 
   2   2   3     5329.80     5352.45     64.86 o 
   3   2   3     5153.13     5332.90    108.32 o 
   4   2   3     7436.80     7712.25    178.16 o 
   5   2   3     3438.02     3294.75     44.51 o 
   6   2   3     3656.43     3592.86     76.10 o 
   7   2   3     5294.06     5211.18    146.96 o 
   8   2   3     1613.97     1622.91     47.40 o 
   9   2   3     1273.42     1421.11     53.86 o 
  10   2   3     2829.89     2834.04    133.28 o 
  11   2   3     1832.88     1871.71    141.91 o 
  12   2   3     1962.86     2024.76     83.12 o 
  13   2   3      484.04      432.36     78.84 o 
 -14   3   3      284.25      273.31     45.87 o 
 -13   3   3      119.40      107.49     41.75 o 
 -12   3   3      114.71      109.23     28.26 o 
 -11   3   3      285.23      332.16     38.30 o 
 -10   3   3     1352.94     1248.83     55.38 o 
  -9   3   3      274.09      236.89     22.86 o 
  -8   3   3     1455.69     1473.18     58.64 o 
  -7   3   3      919.99      842.40     25.43 o 
  -6   3   3      571.58      559.26     32.41 o 
  -5   3   3     3928.49     3997.33     53.62 o 
  -4   3   3      598.42      576.89     24.12 o 
  -3   3   3     4387.87     4242.44     63.19 o 
  -2   3   3     2116.69     2086.42     24.05 o 
  -1   3   3     3779.03     3674.86     35.85 o 
   0   3   3     1632.85     1493.21     24.54 o 
   1   3   3     2124.38     1993.53     20.52 o 
   2   3   3     3417.13     3381.05     36.55 o 
   3   3   3     2084.28     1979.40     27.45 o 
   4   3   3     2282.12     2151.38     34.30 o 
   5   3   3     2613.71     2614.37     44.70 o 
   6   3   3     1220.57     1186.88     30.83 o 
   7   3   3       87.64       89.81     16.01 o 
   8   3   3     2992.59     2997.30     68.23 o 
   9   3   3      678.89      626.46     45.15 o 
  10   3   3      794.27      757.15     48.85 o 
  11   3   3      349.14      382.40     56.93 o 
  12   3   3      134.41      111.12     27.58 o 
  13   3   3      470.53      440.19     47.77 o 
 -13   4   3       71.45       52.35     27.57 o 
 -12   4   3      370.17      388.26     45.04 o 
 -11   4   3        3.40        6.09     22.29 o 
 -10   4   3      124.55       94.39     30.60 o 
  -9   4   3      209.89      174.97     20.69 o 
  -8   4   3      780.50      808.29     53.44 o 
  -7   4   3      666.26      667.50     22.42 o 
  -6   4   3     1564.68     1526.03     29.95 o 
  -5   4   3       13.70       30.84      9.88 o 
  -4   4   3     3287.29     3356.05     63.59 o 
  -3   4   3     1138.76     1167.54     34.96 o 
  -2   4   3     1575.45     1496.85     22.59 o 
  -1   4   3     1649.49     1603.90     49.40 o 
   0   4   3     3861.05     3863.90     58.66 o 
   1   4   3     2628.83     2522.26     48.40 o 
   2   4   3      664.35      642.01     13.17 o 
   3   4   3     2352.49     2322.95     50.90 o 
   4   4   3     2193.74     2155.47     33.56 o 
   5   4   3     3240.70     3192.27     53.95 o 
   6   4   3     3876.71     3866.64     78.09 o 
   7   4   3       49.49       48.04     13.87 o 
   8   4   3     3293.23     3301.59     68.35 o 
   9   4   3     1123.46     1176.88     48.28 o 
  10   4   3     1247.34     1293.06     57.74 o 
  11   4   3      911.03      960.35     50.40 o 
  12   4   3      556.42      552.42     41.55 o 
  13   4   3      314.49      326.56     66.02 o 
 -13   5   3       68.92       70.93     26.94 o 
 -12   5   3        6.86       24.24     26.89 o 
 -11   5   3       30.23       47.99     29.40 o 
 -10   5   3      297.18      332.94     36.28 o 
  -9   5   3       17.52       19.99     11.80 o 
  -8   5   3      229.69      194.41     18.97 o 
  -7   5   3        3.60       12.47      7.36 o 
  -6   5   3       18.16       24.68     10.14 o 
  -5   5   3      186.82      190.63     11.57 o 
  -4   5   3      649.61      669.62     21.73 o 
  -3   5   3        5.66        9.41      9.26 o 
  -2   5   3       67.55       54.94      6.90 o 
  -1   5   3      968.54      958.69     14.56 o 
   0   5   3       95.06       92.61     10.24 o 
   1   5   3      249.22      301.70      8.93 o 
   2   5   3      957.35     1012.57     16.47 o 
   3   5   3        1.07        0.29      9.41 o 
   4   5   3      170.30      156.90     11.24 o 
   5   5   3      665.22      637.18     37.16 o 
   6   5   3     1014.85      979.20     52.51 o 
   7   5   3      209.99      197.29     12.31 o 
   8   5   3        1.52       22.41     24.25 o 
   9   5   3      155.02      148.77     29.98 o 
  10   5   3       31.54       26.00     25.30 o 
  11   5   3       27.90       19.78     18.35 o 
  12   5   3       10.19       12.20     26.04 o 
 -13   6   3       49.08       38.98     26.82 o 
 -12   6   3      161.09      236.13     34.83 o 
 -11   6   3      282.54      319.87     38.15 o 
 -10   6   3       21.63       17.55     25.95 o 
  -9   6   3      284.20      308.32     34.21 o 
  -8   6   3      497.51      554.95     35.18 o 
  -7   6   3      392.83      403.36     23.82 o 
  -6   6   3      341.62      370.94     14.97 o 
  -5   6   3     1240.30     1180.68     27.98 o 
  -4   6   3       16.80       26.70      8.28 o 
  -3   6   3     2057.42     2080.68     35.51 o 
  -2   6   3      637.44      600.85     27.24 o 
  -1   6   3     1706.79     1717.54     38.82 o 
   0   6   3        9.03       18.94      5.10 o 
   1   6   3     2579.01     2655.10     42.65 o 
   2   6   3      390.30      366.97     11.84 o 
   3   6   3      705.28      698.91     16.89 o 
   4   6   3      885.58      807.03     30.04 o 
   5   6   3     1408.29     1362.70     34.51 o 
   6   6   3       19.94       22.26      8.57 o 
   7   6   3     1536.79     1514.77     56.70 o 
   8   6   3      297.61      259.90     30.60 o 
   9   6   3      185.63      206.88     36.12 o 
  10   6   3      305.59      315.23     42.64 o 
  11   6   3       69.13       58.99     29.72 o 
  12   6   3      325.49      335.94     41.21 o 
 -13   7   3      247.13      264.67     40.80 o 
 -12   7   3       74.32       74.08     43.07 o 
 -11   7   3      119.61      190.69     31.85 o 
 -10   7   3       30.43       43.14     24.99 o 
  -9   7   3     1106.47     1063.06     47.08 o 
  -8   7   3      123.70      140.44     29.17 o 
  -7   7   3       93.86       95.27     15.29 o 
  -6   7   3      958.67      909.91     33.10 o 
  -5   7   3       75.71       70.19     10.41 o 
  -4   7   3     1560.77     1530.19     41.15 o 
  -3   7   3     1237.13     1157.55     29.99 o 
  -2   7   3      482.99      473.85     17.67 o 
  -1   7   3      632.82      573.10     29.92 o 
   0   7   3     1201.68     1068.69     28.95 o 
   1   7   3     1059.44      964.93     21.85 o 
   2   7   3     1024.81      969.29     22.98 o 
   3   7   3      837.28      747.21     18.49 o 
   4   7   3     1725.34     1575.43     52.46 o 
   5   7   3      424.20      369.42     18.69 o 
   6   7   3      479.26      465.36     34.41 o 
   7   7   3     1037.42     1050.62     45.67 o 
   8   7   3      205.30      199.83     27.53 o 
   9   7   3      879.42      785.30     69.46 o 
  10   7   3      226.60      198.98     36.01 o 
  11   7   3      389.72      368.80     59.63 o 
  12   7   3      407.10      435.13     47.25 o 
 -12   8   3      124.13      112.58     79.18 o 
 -11   8   3     1403.38     1507.70     66.11 o 
 -10   8   3       95.89       60.22     28.77 o 
  -9   8   3      686.79      692.54     53.85 o 
  -8   8   3      907.71      929.16     43.93 o 
  -7   8   3     1256.74     1310.97     54.63 o 
  -6   8   3     1273.70     1280.09     37.60 o 
  -5   8   3      510.69      530.07     24.39 o 
  -4   8   3     1266.41     1291.06     36.06 o 
  -3   8   3     3130.51     3037.64     53.69 o 
  -2   8   3     1882.36     1920.63     33.73 o 
  -1   8   3     2851.36     2953.97     49.52 o 
   0   8   3     2187.43     2351.72     58.44 o 
   1   8   3     3404.78     3455.82     53.10 o 
   2   8   3      978.03      961.88     22.88 o 
   3   8   3     3427.92     3346.19     72.08 o 
   4   8   3     3330.02     3370.83    109.94 o 
   5   8   3     2458.28     2480.54     78.99 o 
   6   8   3     1014.01     1133.13     48.83 o 
   7   8   3     2450.92     2609.13     98.14 o 
   8   8   3     1854.51     1890.25     62.56 o 
   9   8   3     1393.26     1353.56     76.54 o 
  10   8   3      754.76      706.09     48.97 o 
  11   8   3     2306.80     2320.41    167.15 o 
 -12   9   3      148.55       94.66     34.49 o 
 -11   9   3        6.26       24.81     25.33 o 
 -10   9   3      739.67      716.04     39.88 o 
  -9   9   3      551.66      522.11    105.51 o 
  -8   9   3      284.26      297.84     76.83 o 
  -7   9   3      497.29      553.11     38.96 o 
  -6   9   3      685.45      653.46     37.94 o 
  -5   9   3      113.28      104.70     14.75 o 
  -4   9   3      378.91      386.28     21.75 o 
  -3   9   3     4241.18     3989.62     58.97 o 
  -2   9   3      287.30      246.77     12.32 o 
  -1   9   3      446.58      444.42     13.80 o 
   0   9   3      241.99      239.28     11.06 o 
   1   9   3     1746.84     1684.89     50.42 o 
   2   9   3      746.78      642.64     25.45 o 
   3   9   3      381.82      380.55     18.96 o 
   4   9   3     1568.76     1552.85     44.85 o 
   5   9   3       39.33       69.79     19.20 o 
   6   9   3      391.99      327.86     29.99 o 
   7   9   3      244.42      229.73     37.74 o 
   8   9   3      364.62      424.84    100.07 o 
   9   9   3       94.84       34.13     30.74 o 
  10   9   3      363.36      312.47     40.37 o 
  11   9   3       39.42       35.26     23.78 o 
 -11  10   3       41.68       34.51     25.98 o 
 -10  10   3       38.35       29.57     23.66 o 
  -9  10   3       29.30       31.97     23.46 o 
  -8  10   3       35.48       67.34     24.93 o 
  -7  10   3       23.04        8.67     21.66 o 
  -6  10   3        1.77       22.34     20.25 o 
  -5  10   3      161.14      190.91     21.65 o 
  -4  10   3      320.94      369.61     22.34 o 
  -3  10   3       88.16       79.15     18.58 o 
  -2  10   3      300.57      305.99     20.99 o 
  -1  10   3      422.13      381.08     18.00 o 
   0  10   3      129.05      148.37     15.64 o 
   1  10   3      230.72      191.10     14.76 o 
   2  10   3        2.04        2.03     16.30 o 
   3  10   3      524.20      572.26     34.66 o 
   4  10   3      210.00      188.64     44.09 o 
   5  10   3       57.02       61.45     17.66 o 
   6  10   3       60.83       54.02     19.85 o 
   7  10   3      583.41      597.53     58.46 o 
   8  10   3       57.61       64.20     20.73 o 
   9  10   3        6.89        9.52     17.36 o 
  10  10   3      105.76       51.68     33.58 o 
 -10  11   3       64.00       65.51     34.51 o 
  -9  11   3       89.49       87.76     27.42 o 
  -8  11   3       25.76       38.82     23.69 o 
  -7  11   3       49.21       40.72     21.59 o 
  -6  11   3      136.85      106.02     24.83 o 
  -5  11   3       37.83       30.39     16.75 o 
  -4  11   3        0.85       19.59     15.16 o 
  -3  11   3        7.25        0.79     12.71 o 
  -2  11   3      336.23      317.96     23.04 o 
  -1  11   3      686.76      667.23     49.54 o 
   0  11   3       80.54       73.70     14.59 o 
   1  11   3      129.36      104.93     21.11 o 
   2  11   3        0.49        4.29     10.37 o 
   3  11   3      148.31       98.12     18.60 o 
   4  11   3      753.77      668.05     29.76 o 
   5  11   3       46.67       39.63     17.33 o 
   6  11   3        1.04       10.54     31.81 o 
   7  11   3        5.71       -1.36     34.56 o 
   8  11   3      399.53      494.57     83.18 o 
   9  11   3       34.40       21.89     29.31 o 
  -9  12   3      107.28      174.11     57.78 o 
  -8  12   3      466.17      524.77     75.09 o 
  -7  12   3      113.24       83.26     37.84 o 
  -6  12   3      629.48      711.73     60.74 o 
  -5  12   3      181.76      215.13     52.11 o 
  -4  12   3     1340.92     1460.15     46.43 o 
  -3  12   3     1067.85     1085.29     58.49 o 
  -2  12   3       13.94        5.88     18.42 o 
  -1  12   3     1289.67     1366.68     59.53 o 
   0  12   3      956.68     1056.79     55.64 o 
   1  12   3      835.69      871.22     39.10 o 
   2  12   3      311.84      276.09     33.63 o 
   3  12   3     1002.13     1058.41     60.81 o 
   4  12   3      474.03      449.22     52.66 o 
   5  12   3      377.00      374.77     68.53 o 
   6  12   3      845.86      938.46     92.05 o 
   7  12   3      369.57      481.80     87.40 o 
   8  12   3      526.27      520.87     69.36 o 
   9  12   3       76.45       42.87     43.59 o 
  -8  13   3        7.26        8.29     29.68 o 
  -7  13   3      445.66      399.68     71.81 o 
  -6  13   3      304.69      313.02     73.36 o 
  -5  13   3      154.27      103.36     40.02 o 
  -4  13   3      228.47      234.55     52.66 o 
  -3  13   3      159.60      131.19     33.44 o 
  -2  13   3     1026.05      987.77     40.87 o 
  -1  13   3      163.46      168.02     31.02 o 
   0  13   3      200.31      230.78     33.70 o 
   1  13   3      384.96      396.53     33.74 o 
   2  13   3      585.02      503.46     62.79 o 
   3  13   3      138.68      134.13     38.60 o 
   4  13   3      417.89      521.91    121.30 o 
   5  13   3      375.15      345.11     69.77 o 
   6  13   3      167.90      130.11     45.36 o 
   7  13   3      121.93       63.21     68.67 o 
  -7  14   3      167.67       99.58     49.97 o 
  -6  14   3       17.18       25.20     21.99 o 
  -5  14   3      428.87      470.01     42.64 o 
  -4  14   3       49.67       33.49     27.43 o 
  -3  14   3      287.80      329.14     43.82 o 
  -2  14   3      389.57      392.38     37.84 o 
  -1  14   3      364.75      394.19     37.18 o 
   0  14   3      627.95      664.65     48.86 o 
   1  14   3      155.38      164.01     38.76 o 
   2  14   3      600.81      719.29     84.04 o 
   3  14   3       32.72       30.57     32.38 o 
   4  14   3      979.32     1051.71     60.53 o 
   5  14   3      704.80      721.26     78.84 o 
   6  14   3      187.75      135.93     38.09 o 
  -6  15   3      153.59       97.32     38.12 o 
  -5  15   3      177.70      167.39     39.51 o 
  -4  15   3      177.98      157.23     31.35 o 
  -3  15   3        7.01       29.39     24.22 o 
  -2  15   3      196.30      217.61     38.27 o 
  -1  15   3      187.82      200.95     31.13 o 
   0  15   3       66.85       22.67     17.93 o 
   1  15   3      115.55      103.37     33.79 o 
   2  15   3       14.05       34.21     27.80 o 
   3  15   3      288.67      361.00     54.98 o 
   4  15   3      102.64       87.07     32.43 o 
   5  15   3        7.35       15.38     26.89 o 
  -3  16   3        7.60        8.54     25.59 o 
  -2  16   3      334.03      323.32     39.77 o 
  -1  16   3       22.66       -0.04     35.25 o 
   0  16   3       71.50       49.24     23.65 o 
   1  16   3       15.31       31.94     21.13 o 
   2  16   3      164.14      103.67     32.23 o 
 -14   0   4      281.35      315.33     88.71 o 
 -13   0   4      217.93      261.03     77.44 o 
 -12   0   4      420.25      414.97     39.59 o 
 -11   0   4      421.67      458.27     51.33 o 
 -10   0   4      548.67      577.64     47.57 o 
  -9   0   4     2313.58     2288.15     88.56 o 
  -8   0   4     1738.29     1810.64     60.61 o 
  -7   0   4     2294.31     2518.18     73.85 o 
  -6   0   4      781.94      711.06     43.50 o 
  -5   0   4     4578.29     4618.65    135.11 o 
  -4   0   4     1274.03     1147.76     35.93 o 
  -3   0   4    21124.75    20689.06    158.52 o 
  -2   0   4     4089.93     4000.34     95.41 o 
  -1   0   4     8797.04     8903.46    117.76 o 
   0   0   4     1986.68     1903.98     37.31 o 
   1   0   4     3125.90     2886.92     68.62 o 
   2   0   4    11153.68    11207.24    274.75 o 
   3   0   4    12600.88    12550.46    240.72 o 
   4   0   4     2111.55     1980.86     51.83 o 
   5   0   4     7984.73     8087.41    238.46 o 
   6   0   4     6305.70     6947.60    387.38 o 
   7   0   4     3581.44     3742.84    118.09 o 
   8   0   4      633.25      761.48     47.27 o 
   9   0   4     6778.35     6611.33    112.02 o 
  10   0   4     4219.75     4102.67    103.50 o 
  11   0   4     1530.13     1411.37     84.04 o 
  12   0   4     1607.53     1436.64     96.29 o 
 -14   1   4        5.97       80.39     49.84 o 
 -13   1   4       39.04       31.22     23.68 o 
 -12   1   4       17.97       33.89     35.07 o 
 -11   1   4      128.85       95.24     27.37 o 
 -10   1   4       96.15      115.32     21.55 o 
  -9   1   4       12.33       29.35     19.34 o 
  -8   1   4       73.28      104.89     20.92 o 
  -7   1   4       78.31      106.27     20.23 o 
  -6   1   4       74.96       72.58     14.64 o 
  -5   1   4      111.47      127.03     14.63 o 
  -4   1   4      882.51      936.18     25.06 o 
  -3   1   4      882.71      888.48     16.71 o 
  -2   1   4     3845.87     4035.05     48.39 o 
  -1   1   4      466.47      515.96     13.10 o 
   0   1   4       19.45       21.01      6.34 o 
   1   1   4      552.51      560.55     10.99 o 
   2   1   4        8.01        6.74      6.11 o 
   3   1   4     1525.87     1681.62     31.05 o 
   4   1   4      627.81      623.48     44.86 o 
   5   1   4      123.02      131.59     15.77 o 
   6   1   4      106.84       99.93     20.65 o 
   7   1   4      476.68      498.11     26.63 o 
   8   1   4      184.91      213.46     23.67 o 
   9   1   4      386.18      452.87     26.26 o 
  10   1   4      104.29       87.06     25.44 o 
  11   1   4      396.58      435.09     37.70 o 
  12   1   4       99.74       84.87     34.95 o 
 -14   2   4       26.21        8.92     37.49 o 
 -13   2   4      710.50      649.35     42.23 o 
 -12   2   4       52.91       57.83     31.64 o 
 -11   2   4       35.05       12.85     16.74 o 
 -10   2   4      148.79      169.92     24.49 o 
  -9   2   4      831.66      834.58     37.50 o 
  -8   2   4       46.81       60.94     19.94 o 
  -7   2   4       88.21       79.17     20.38 o 
  -6   2   4      450.91      435.61     20.64 o 
  -5   2   4      168.74      141.52     15.48 o 
  -4   2   4     1137.62     1107.38     27.82 o 
  -3   2   4     2575.77     2564.58     63.62 o 
  -2   2   4       53.13       73.88      7.50 o 
  -1   2   4      584.65      582.33     12.11 o 
   0   2   4      822.49      826.36     12.94 o 
   1   2   4     2347.77     2372.72     30.46 o 
   2   2   4     1041.81      953.10     14.78 o 
   3   2   4     1462.07     1447.39     41.54 o 
   4   2   4      228.17      215.52     13.07 o 
   5   2   4      754.31      761.23     46.30 o 
   6   2   4      267.01      280.93     21.65 o 
   7   2   4     1783.49     1655.95     53.54 o 
   8   2   4      136.30      145.51     20.54 o 
   9   2   4      647.65      643.17     32.16 o 
  10   2   4      101.85      113.63     27.37 o 
  11   2   4      237.12      209.03     43.79 o 
  12   2   4      298.05      317.73     42.92 o 
 -13   3   4       89.77      150.58     44.16 o 
 -12   3   4      143.33      117.13     28.05 o 
 -11   3   4        1.91       10.54     22.33 o 
 -10   3   4      462.98      422.53     28.89 o 
  -9   3   4        5.80       16.97     16.06 o 
  -8   3   4       11.88       21.39     20.31 o 
  -7   3   4       25.57       18.54     17.38 o 
  -6   3   4        7.50       30.78     15.29 o 
  -5   3   4      844.10      835.47     33.18 o 
  -4   3   4       86.68       89.95     11.44 o 
  -3   3   4       33.12       39.61     12.67 o 
  -2   3   4      134.94      141.75      8.71 o 
  -1   3   4      114.49      105.38      5.03 o 
   0   3   4      206.64      220.63      7.95 o 
   1   3   4       13.01       17.86      8.67 o 
   2   3   4      903.02      900.67     14.02 o 
   3   3   4        2.90       12.24      7.32 o 
   4   3   4      131.56      128.03     10.05 o 
   5   3   4        6.97       15.64     11.13 o 
   6   3   4       57.87       75.52     10.88 o 
   7   3   4        6.48       10.73     12.96 o 
   8   3   4        2.43       10.75     12.52 o 
   9   3   4      637.72      565.83     35.79 o 
  10   3   4       47.06       39.22     24.82 o 
  11   3   4        1.50       12.27     24.43 o 
  12   3   4       13.95       49.59     43.78 o 
 -13   4   4       35.90       48.70     29.06 o 
 -12   4   4      132.66      135.64     31.55 o 
 -11   4   4      508.43      539.29     45.43 o 
 -10   4   4      343.58      312.56     31.83 o 
  -9   4   4      689.90      744.98     47.94 o 
  -8   4   4      665.52      652.81     27.84 o 
  -7   4   4      329.46      362.96     21.77 o 
  -6   4   4     1926.88     2075.33     66.32 o 
  -5   4   4     1204.57     1184.67     49.08 o 
  -4   4   4     1822.67     1754.74     66.74 o 
  -3   4   4      840.75      842.44     19.17 o 
  -2   4   4     7856.12     8189.05    104.05 o 
  -1   4   4      977.31      982.87     29.08 o 
   0   4   4     2628.58     2468.28    115.17 o 
   1   4   4     1706.81     1614.92     22.75 o 
   2   4   4     3718.77     3760.65     58.47 o 
   3   4   4     2536.84     2362.42     43.77 o 
   4   4   4     3669.76     3573.31    100.27 o 
   5   4   4     3139.45     3060.90     54.38 o 
   6   4   4     1386.26     1295.87     50.96 o 
   7   4   4     1161.27     1100.63     36.14 o 
   8   4   4     1517.42     1517.11     60.65 o 
   9   4   4     2442.03     2538.11     91.34 o 
  10   4   4     1273.95     1283.48     86.42 o 
  11   4   4      734.14      765.16     70.53 o 
  12   4   4      772.60      690.67     48.51 o 
 -13   5   4        2.59       11.86     25.00 o 
 -12   5   4       10.03        5.20     23.57 o 
 -11   5   4        8.75       26.07     23.31 o 
 -10   5   4       27.69       48.92     23.81 o 
  -9   5   4       13.79       17.23     17.98 o 
  -8   5   4        0.56        9.12     13.04 o 
  -7   5   4      539.39      560.68     26.36 o 
  -6   5   4        1.08       22.66     17.54 o 
  -5   5   4        1.45        8.50      9.91 o 
  -4   5   4      325.57      343.90     17.37 o 
  -3   5   4      148.39      158.65     13.23 o 
  -2   5   4       22.26       22.55      3.66 o 
  -1   5   4      451.50      503.02     24.27 o 
   0   5   4     1136.23     1170.86     33.91 o 
   1   5   4      612.79      647.73     31.58 o 
   2   5   4       53.11       55.16      5.86 o 
   3   5   4       19.59       23.23      6.43 o 
   4   5   4     1023.58      991.40     22.77 o 
   5   5   4      966.19      965.83     33.71 o 
   6   5   4      909.99      848.86     38.14 o 
   7   5   4       53.62       29.39     10.03 o 
   8   5   4      417.16      470.15     34.24 o 
   9   5   4      123.92      122.46     29.57 o 
  10   5   4      221.98      264.67     36.87 o 
  11   5   4      685.44      712.91     50.20 o 
  12   5   4       96.80       71.88     29.05 o 
 -13   6   4      236.53      209.07     34.28 o 
 -12   6   4      248.32      235.75     29.93 o 
 -11   6   4      173.22      158.56     32.07 o 
 -10   6   4      933.72      990.87     58.92 o 
  -9   6   4      910.35      843.75     71.50 o 
  -8   6   4      827.55      780.60     44.09 o 
  -7   6   4      399.19      401.89     28.99 o 
  -6   6   4     1814.35     1607.30     82.28 o 
  -5   6   4     2748.20     2785.59    155.55 o 
  -4   6   4     2141.25     2103.29     67.26 o 
  -3   6   4     2315.61     2412.56     37.68 o 
  -2   6   4     1757.14     1705.19     24.55 o 
  -1   6   4     6611.89     7012.14    161.23 o 
   0   6   4     1084.55     1012.14     67.99 o 
   1   6   4     3827.46     3830.79     67.50 o 
   2   6   4     5140.74     4969.03     69.79 o 
   3   6   4     2105.57     2032.18     49.49 o 
   4   6   4     6305.22     6194.34    123.93 o 
   5   6   4     1386.04     1311.71     33.42 o 
   6   6   4     1729.73     1726.48     46.23 o 
   7   6   4     2407.04     2264.67     75.43 o 
   8   6   4     3238.60     3186.71     70.60 o 
   9   6   4     2146.39     2194.86    104.05 o 
  10   6   4      868.33      886.07     53.04 o 
  11   6   4      623.75      549.62     54.15 o 
 -12   7   4       30.06       41.43     25.70 o 
 -11   7   4       91.69      113.82     27.22 o 
 -10   7   4       66.00       83.07     37.48 o 
  -9   7   4       12.28       33.20     25.77 o 
  -8   7   4       10.82        9.96     11.37 o 
  -7   7   4       70.19       74.31     21.98 o 
  -6   7   4       11.91       16.10     12.57 o 
  -5   7   4      193.27      178.96     16.54 o 
  -4   7   4        2.22        8.75     12.65 o 
  -3   7   4      101.33       98.63      9.18 o 
  -2   7   4       74.15       64.24     11.40 o 
  -1   7   4        0.26        5.25     17.88 o 
   0   7   4       59.69       89.90     22.39 o 
   1   7   4        3.72       22.96     22.37 o 
   2   7   4       56.18       56.59      7.64 o 
   3   7   4       29.76       31.51      6.94 o 
   4   7   4       43.52       35.79     11.59 o 
   5   7   4     1842.50     1821.73     43.68 o 
   6   7   4        7.28       23.16     15.30 o 
   7   7   4        8.63       18.27     18.39 o 
   8   7   4       78.50      100.34     24.51 o 
   9   7   4        8.34       45.87     27.34 o 
  10   7   4      381.79      409.61     99.97 o 
  11   7   4       54.27       25.02     24.12 o 
 -12   8   4       44.84       37.36     23.36 o 
 -11   8   4       77.61       60.86     24.46 o 
 -10   8   4       16.71       47.44     26.84 o 
  -9   8   4       37.59       41.26     28.23 o 
  -8   8   4       55.23       31.12     20.71 o 
  -7   8   4        1.54       -5.59     16.52 o 
  -6   8   4        5.16       27.05     16.20 o 
  -5   8   4       20.59       27.04     14.54 o 
  -4   8   4       35.68       62.53     16.73 o 
  -3   8   4       19.59       13.76      6.61 o 
  -2   8   4       11.14       15.56      6.55 o 
  -1   8   4        0.79       19.61     22.23 o 
   0   8   4        0.56       -7.96     19.19 o 
   1   8   4      272.68      255.74      8.91 o 
   2   8   4       25.17       22.68      7.41 o 
   3   8   4      228.97      219.17     12.98 o 
   4   8   4      188.04      179.00     15.24 o 
   5   8   4      183.39      167.89     13.55 o 
   6   8   4      198.40      161.11     38.06 o 
   7   8   4       68.99       85.85     40.94 o 
   8   8   4       45.40       58.06     19.87 o 
   9   8   4        2.58       29.03     18.99 o 
  10   8   4      164.09      154.78     33.27 o 
  11   8   4       96.21       57.44     57.29 o 
 -11   9   4      131.91      100.55     28.53 o 
 -10   9   4       25.54       53.91     25.33 o 
  -9   9   4      228.17      248.34     33.01 o 
  -8   9   4       19.93       29.37     20.68 o 
  -7   9   4      190.18      187.65     24.46 o 
  -6   9   4      690.29      659.40     30.78 o 
  -5   9   4      338.80      330.56     22.08 o 
  -4   9   4      897.87      966.61     56.98 o 
  -3   9   4       24.21       19.59     10.43 o 
  -2   9   4      204.81      194.31     14.90 o 
  -1   9   4      259.42      241.41     22.47 o 
   0   9   4       41.32       40.11     12.12 o 
   1   9   4      744.03      742.47     22.31 o 
   2   9   4        2.67        9.07      6.58 o 
   3   9   4       58.70       55.20     16.21 o 
   4   9   4       28.29       31.41     11.47 o 
   5   9   4      568.95      504.47     33.23 o 
   6   9   4      114.00      147.65     23.67 o 
   7   9   4       16.80        4.91     15.57 o 
   8   9   4      248.73      369.80     57.09 o 
   9   9   4        7.04       40.85     39.73 o 
  10   9   4       21.63       35.35     39.34 o 
 -11  10   4       81.90       79.98     50.46 o 
 -10  10   4      285.96      293.91     45.10 o 
  -9  10   4      447.27      487.79     68.67 o 
  -8  10   4     1021.27      947.71     66.13 o 
  -7  10   4      150.89      126.85     26.63 o 
  -6  10   4     1000.10     1022.27     40.83 o 
  -5  10   4      599.11      636.65     40.23 o 
  -4  10   4     2852.46     2842.48     74.56 o 
  -3  10   4      155.93      178.81     18.28 o 
  -2  10   4     2225.52     2317.53    118.12 o 
  -1  10   4     2358.24     2356.09     76.90 o 
   0  10   4      423.70      490.73     33.28 o 
   1  10   4     2518.27     2393.07     71.04 o 
   2  10   4     2365.92     2480.38     91.69 o 
   3  10   4     1201.01     1198.57     47.16 o 
   4  10   4     1797.18     1886.85     76.35 o 
   5  10   4      836.91      838.15     77.65 o 
   6  10   4     2686.31     2701.78     84.04 o 
   7  10   4      696.43      656.42     65.68 o 
   8  10   4     1249.91     1388.60     70.93 o 
   9  10   4      801.49      695.68     58.35 o 
 -10  11   4        0.05       29.70     32.47 o 
  -9  11   4       43.46       53.62     33.39 o 
  -8  11   4       25.49       45.79     33.14 o 
  -7  11   4       27.04       39.36     31.62 o 
  -6  11   4        3.05        9.83     48.94 o 
  -5  11   4        2.93        9.34     25.58 o 
  -4  11   4       40.58       34.34     51.18 o 
  -3  11   4      185.91      163.79     33.57 o 
  -2  11   4       63.59       60.92     22.26 o 
  -1  11   4      200.95      246.47     28.07 o 
   0  11   4       61.24       59.68     21.91 o 
   1  11   4        9.63        8.16     18.09 o 
   2  11   4      683.38      654.20     43.43 o 
   3  11   4        1.51        5.31     39.12 o 
   4  11   4      325.44      323.97     42.01 o 
   5  11   4       46.40       79.24     41.07 o 
   6  11   4       73.25       67.39     34.26 o 
   7  11   4        6.41       36.35     29.19 o 
   8  11   4      261.80      266.74     75.43 o 
   9  11   4      129.91      104.25     49.24 o 
  -9  12   4      191.54      218.08     38.34 o 
  -8  12   4      186.41      188.76     43.99 o 
  -7  12   4      325.64      324.75     45.04 o 
  -6  12   4       33.17       37.03     26.93 o 
  -5  12   4      382.84      413.71     63.99 o 
  -4  12   4      207.96      212.79     31.10 o 
  -3  12   4      490.79      498.69     33.11 o 
  -2  12   4     2438.42     2525.39     87.52 o 
  -1  12   4       59.62       43.51     22.75 o 
   0  12   4      820.38      914.01     41.95 o 
   1  12   4      130.38      167.60     27.41 o 
   2  12   4     1028.76     1053.88     40.40 o 
   3  12   4      532.80      501.66     50.71 o 
   4  12   4      489.14      605.58     74.86 o 
   5  12   4      701.33      705.51     55.22 o 
   6  12   4      311.81      306.56     63.24 o 
   7  12   4       14.79       23.16     23.28 o 
   8  12   4      680.37      711.32     89.95 o 
  -8  13   4        9.30       15.71     13.81 o 
  -7  13   4       26.05       10.56     21.27 o 
  -6  13   4      172.79      137.58     47.43 o 
  -5  13   4       67.28       82.94     40.00 o 
  -4  13   4       33.41       35.35     29.80 o 
  -3  13   4       85.95       91.12     24.10 o 
  -2  13   4      113.77       88.55     42.59 o 
  -1  13   4        1.07       13.18     19.69 o 
   0  13   4        2.16       12.44     19.99 o 
   1  13   4      280.73      230.52     26.43 o 
   2  13   4        0.47       50.63     32.59 o 
   3  13   4        6.73       50.17     39.67 o 
   4  13   4        2.40       14.40     29.58 o 
   5  13   4        0.66       12.13     37.73 o 
   6  13   4       30.15       47.10     39.59 o 
   7  13   4      101.36       81.04     38.75 o 
  -7  14   4      375.82      354.42     69.51 o 
  -6  14   4       50.07       51.00     30.88 o 
  -5  14   4       71.85      133.97     69.39 o 
  -4  14   4        5.12       23.05     32.42 o 
  -3  14   4      295.90      328.91     41.05 o 
  -2  14   4       74.81       64.88     22.46 o 
  -1  14   4      254.80      252.47     29.85 o 
   0  14   4       69.59       54.64     21.95 o 
   1  14   4      102.37       89.80     30.74 o 
   2  14   4      150.90      193.83     48.24 o 
   3  14   4      121.91       78.84     89.43 o 
   4  14   4       59.47       72.56     31.87 o 
   5  14   4      264.01      242.81     56.98 o 
  -5  15   4       21.89       44.89     34.76 o 
  -4  15   4        3.33       60.82     37.63 o 
  -3  15   4      161.54      154.81     67.78 o 
  -2  15   4      100.08       99.82     36.46 o 
  -1  15   4       10.75       17.71     18.52 o 
   0  15   4       50.28       35.21     25.20 o 
   1  15   4       87.28       86.90     38.79 o 
   2  15   4       43.38       70.99     37.31 o 
   3  15   4       96.58      114.90     37.26 o 
   4  15   4       86.08      113.58     38.85 o 
  -1  16   4       98.18       47.92     37.37 o 
   0  16   4      377.26      462.48    150.66 o 
 -13   1   5       20.68       23.77     21.70 o 
 -12   1   5      399.28      369.26     28.50 o 
 -11   1   5       71.29       57.36     19.87 o 
 -10   1   5      246.40      233.55     24.25 o 
  -9   1   5       20.24       29.14     20.20 o 
  -8   1   5       89.43      101.89     21.78 o 
  -7   1   5      744.88      710.80     27.93 o 
  -6   1   5      238.83      232.97     18.25 o 
  -5   1   5     2806.70     2830.96     47.32 o 
  -4   1   5      473.77      463.68     26.19 o 
  -3   1   5     4154.08     4355.09     55.97 o 
  -2   1   5      118.06       92.14      9.65 o 
  -1   1   5      162.07      139.92      7.72 o 
   0   1   5     5211.63     5406.29     71.55 o 
   1   1   5      493.87      464.70     15.21 o 
   2   1   5     4872.95     5019.08    103.74 o 
   3   1   5       73.28       56.21     12.96 o 
   4   1   5      974.20      957.60     36.53 o 
   5   1   5     1328.91     1338.23     36.85 o 
   6   1   5     1291.80     1385.40     56.17 o 
   7   1   5     1215.14     1267.77     42.36 o 
   8   1   5     1432.50     1373.21     41.04 o 
   9   1   5      235.09      255.76     21.11 o 
  10   1   5      746.16      785.83     43.57 o 
  11   1   5      427.75      427.29     45.80 o 
  12   1   5      335.74      281.59     39.25 o 
 -13   2   5       60.73       39.16     25.06 o 
 -12   2   5      610.75      617.20     42.75 o 
 -11   2   5       68.71       81.65     22.89 o 
 -10   2   5      178.94      153.93     21.20 o 
  -9   2   5      645.18      652.78     38.96 o 
  -8   2   5       62.28       41.65     19.58 o 
  -7   2   5      775.80      824.53     30.72 o 
  -6   2   5       74.26       89.41     18.71 o 
  -5   2   5      191.97      201.80     16.15 o 
  -4   2   5     5488.67     5786.35    128.51 o 
  -3   2   5       34.74       35.90      8.09 o 
  -2   2   5     1267.36     1307.94     31.45 o 
  -1   2   5      500.93      584.50     19.57 o 
   0   2   5     1474.42     1414.55     70.34 o 
   1   2   5     2992.54     3088.69     47.59 o 
   2   2   5      663.63      680.39     16.65 o 
   3   2   5     2542.61     2419.87     58.68 o 
   4   2   5      212.67      215.85     18.71 o 
   5   2   5      298.60      293.84     20.32 o 
   6   2   5      372.77      398.60     30.00 o 
   7   2   5      207.33      226.57     20.65 o 
   8   2   5     2761.65     2586.96     56.86 o 
   9   2   5      186.01      192.06     29.51 o 
  10   2   5      216.31      211.63     28.92 o 
  11   2   5       37.47       18.96     22.91 o 
  12   2   5       13.34        5.15     29.04 o 
 -13   3   5      109.20       85.15     28.19 o 
 -12   3   5       30.09       55.41     26.97 o 
 -11   3   5      575.48      568.63     44.17 o 
 -10   3   5       64.71       74.23     23.76 o 
  -9   3   5      525.89      537.18     31.41 o 
  -8   3   5     1918.25     1877.23     53.17 o 
  -7   3   5       84.45       74.53     21.00 o 
  -6   3   5     1012.89     1049.15     33.24 o 
  -5   3   5     1107.65     1007.40     27.14 o 
  -4   3   5     2948.12     3005.27     72.74 o 
  -3   3   5     1386.80     1393.87     69.22 o 
  -2   3   5     4032.93     4231.81     57.17 o 
  -1   3   5     2476.93     2398.15     62.88 o 
   0   3   5     3701.11     3807.21     59.04 o 
   1   3   5     1136.78     1055.25     26.55 o 
   2   3   5     3765.58     3778.75     52.56 o 
   3   3   5     7003.40     7147.08    101.80 o 
   4   3   5     2369.28     2458.61     62.31 o 
   5   3   5     4150.39     4451.19     69.50 o 
   6   3   5      834.27      910.40     34.55 o 
   7   3   5     4719.40     5311.28    169.86 o 
   8   3   5     1745.87     1711.65     68.79 o 
   9   3   5     2164.99     2096.46     58.50 o 
  10   3   5     3562.90     3739.02    103.35 o 
  11   3   5      665.51      588.16     47.46 o 
  12   3   5     1264.72     1216.53     69.84 o 
 -13   4   5       10.86       22.08     25.84 o 
 -12   4   5       94.32       94.43     30.55 o 
 -11   4   5       65.12       64.57     29.25 o 
 -10   4   5      331.33      322.21     26.31 o 
  -9   4   5        6.25        4.50     15.38 o 
  -8   4   5      276.74      303.99     26.31 o 
  -7   4   5      373.61      340.37     22.53 o 
  -6   4   5     1134.96     1253.23     34.55 o 
  -5   4   5       10.38       21.92     13.50 o 
  -4   4   5      223.86      209.91     16.02 o 
  -3   4   5      841.61      758.26     40.29 o 
  -2   4   5      680.31      696.86     18.97 o 
  -1   4   5      491.63      446.55     36.03 o 
   0   4   5     1300.78     1299.73     35.24 o 
   1   4   5      516.00      509.30     12.71 o 
   2   4   5       42.91       35.29      5.86 o 
   3   4   5      621.52      618.03     25.64 o 
   4   4   5     1516.79     1424.10     39.40 o 
   5   4   5      175.25      176.26     17.42 o 
   6   4   5     1868.10     1752.51     52.84 o 
   7   4   5      396.74      422.22     23.80 o 
   8   4   5       73.47       83.32     30.75 o 
   9   4   5        5.86       28.51     26.66 o 
  10   4   5       90.92       70.33     31.35 o 
  11   4   5      347.41      268.25     44.16 o 
 -13   5   5       31.54       55.24     26.41 o 
 -12   5   5       22.09       44.50     22.73 o 
 -11   5   5        0.24       23.73     22.10 o 
 -10   5   5       29.00       36.96     25.53 o 
  -9   5   5      218.09      194.38     20.97 o 
  -8   5   5        5.77       18.72     16.51 o 
  -7   5   5       34.47       40.32     15.83 o 
  -6   5   5       14.99       21.21     15.55 o 
  -5   5   5        0.10       19.97     11.46 o 
  -4   5   5        4.48       15.82     12.41 o 
  -3   5   5       83.97       87.18      7.09 o 
  -2   5   5        6.60        8.47     17.80 o 
  -1   5   5     1094.51     1173.79     36.49 o 
   0   5   5     1568.72     1689.84     44.28 o 
   1   5   5      260.52      274.69     23.78 o 
   2   5   5        8.18       13.92      5.59 o 
   3   5   5        0.58        6.39      7.25 o 
   4   5   5     4085.88     3996.16     80.29 o 
   5   5   5     1155.11     1086.65     32.64 o 
   6   5   5      169.52      140.83     14.75 o 
   7   5   5       28.03       26.13     19.60 o 
   8   5   5      144.18      142.18     25.62 o 
   9   5   5      188.06      218.76     34.80 o 
  10   5   5       69.88       66.50     29.72 o 
  11   5   5       93.76       63.24     39.74 o 
 -12   6   5        9.47       -5.17     23.79 o 
 -11   6   5       16.21       31.18     24.80 o 
 -10   6   5       47.35       31.00     21.76 o 
  -9   6   5       64.02       25.63     28.40 o 
  -8   6   5        9.51        5.98     19.90 o 
  -7   6   5      352.70      412.79     24.30 o 
  -6   6   5      184.60      193.44     18.52 o 
  -5   6   5      165.71      166.34     12.93 o 
  -4   6   5        3.06       10.53      7.41 o 
  -3   6   5        1.12        2.76      5.79 o 
  -2   6   5        3.32        3.94     21.27 o 
  -1   6   5      252.88      250.09     34.29 o 
   0   6   5       25.67       39.92     20.83 o 
   1   6   5      364.18      348.25     30.99 o 
   2   6   5      378.54      340.19     37.98 o 
   3   6   5      673.28      607.51     28.13 o 
   4   6   5       40.93       37.18     12.46 o 
   5   6   5      841.24      832.32     29.45 o 
   6   6   5       34.43       28.98     13.13 o 
   7   6   5       28.96       26.75     18.75 o 
   8   6   5      399.20      392.64    106.63 o 
   9   6   5       72.82      103.23     29.15 o 
  10   6   5      202.18      218.41     32.20 o 
  11   6   5      311.66      256.41     43.79 o 
 -12   7   5      115.93      117.64     31.31 o 
 -11   7   5       14.19        9.85     22.39 o 
 -10   7   5      639.58      697.16     45.01 o 
  -9   7   5      363.82      431.17     33.78 o 
  -8   7   5     1015.71      966.07     32.98 o 
  -7   7   5      704.15      765.37     40.68 o 
  -6   7   5       75.91       91.72     16.37 o 
  -5   7   5     1606.71     1707.82     49.21 o 
  -4   7   5     1606.85     1716.22     35.78 o 
  -3   7   5     1670.02     1612.34     47.53 o 
  -2   7   5      690.78      659.40     45.83 o 
  -1   7   5     2839.72     3085.49     77.10 o 
   0   7   5     1321.07     1353.49     53.99 o 
   1   7   5      241.12      246.49     23.74 o 
   2   7   5     2188.41     2338.49    125.18 o 
   3   7   5     3941.18     3896.15     75.80 o 
   4   7   5     2044.78     2020.14     50.37 o 
   5   7   5      871.46      821.38     29.21 o 
   6   7   5     1915.42     1983.63     81.14 o 
   7   7   5      591.72      603.56     73.51 o 
   8   7   5     1227.13     1114.52     55.35 o 
   9   7   5     1072.18      990.48     59.07 o 
  10   7   5     1754.90     1455.44    100.64 o 
 -12   8   5       66.96       39.70     22.47 o 
 -11   8   5      501.44      416.04     34.33 o 
 -10   8   5      103.33      107.06     29.67 o 
  -9   8   5       20.69       21.54     21.61 o 
  -8   8   5      296.22      308.84     28.30 o 
  -7   8   5      226.32      210.76     20.19 o 
  -6   8   5      112.28      122.50     19.54 o 
  -5   8   5     1442.60     1436.22     70.08 o 
  -4   8   5       21.88       22.18      9.92 o 
  -3   8   5      497.82      473.19     29.41 o 
  -2   8   5      267.67      233.07     40.95 o 
  -1   8   5     1045.91      974.86     35.03 o 
   0   8   5      609.20      569.42     29.44 o 
   1   8   5      359.80      363.26     29.03 o 
   2   8   5      534.05      477.22     35.61 o 
   3   8   5      153.06      151.30     18.67 o 
   4   8   5      621.79      565.18     21.92 o 
   5   8   5      730.96      691.91     64.23 o 
   6   8   5      240.05      292.09     44.76 o 
   7   8   5      616.11      565.05     49.70 o 
   8   8   5       33.37       36.90     34.45 o 
   9   8   5      556.95      588.47     58.43 o 
  10   8   5       16.21       14.35     23.89 o 
 -11   9   5       65.97       94.12     39.91 o 
 -10   9   5      102.82       90.03     34.13 o 
  -9   9   5      209.25      195.02     41.26 o 
  -8   9   5       84.17      135.27     41.00 o 
  -7   9   5      118.12      131.38     33.58 o 
  -6   9   5      368.53      318.84     40.63 o 
  -5   9   5       13.47       60.26     34.25 o 
  -4   9   5     2236.89     2285.12     76.51 o 
  -3   9   5      206.18      225.98     31.21 o 
  -2   9   5      502.75      578.08     34.20 o 
  -1   9   5      522.95      591.12     47.73 o 
   0   9   5      213.19      246.98     29.58 o 
   1   9   5     1993.27     1930.78     73.45 o 
   2   9   5      559.75      591.50     35.44 o 
   3   9   5     1184.91     1213.17     49.12 o 
   4   9   5      518.15      526.74     44.06 o 
   5   9   5      877.19      945.21     78.01 o 
   6   9   5     1038.30     1143.19     76.80 o 
   7   9   5      741.80      758.97     59.02 o 
   8   9   5      369.78      371.52     41.53 o 
   9   9   5     1212.15     1248.64     76.21 o 
 -10  10   5      131.62      241.46     79.87 o 
  -9  10   5      104.36       94.87     35.45 o 
  -8  10   5       74.65       85.18     33.47 o 
  -7  10   5       16.48       43.36     39.99 o 
  -6  10   5       49.88       73.10     23.31 o 
  -5  10   5      481.85      521.24     69.16 o 
  -4  10   5      678.07      704.90     36.50 o 
  -3  10   5      314.92      280.77     61.34 o 
  -2  10   5      201.37      224.27     28.14 o 
  -1  10   5      454.29      424.00     28.98 o 
   0  10   5        7.05        7.75     21.52 o 
   1  10   5      834.52      831.21     41.65 o 
   2  10   5      342.88      320.27     27.74 o 
   3  10   5       17.73        6.33     15.47 o 
   4  10   5       27.11        6.37     30.57 o 
   5  10   5      182.72      159.79     36.60 o 
   6  10   5      144.01      171.94     48.62 o 
   7  10   5       77.84       61.14     33.25 o 
   8  10   5      191.07      207.66     48.30 o 
   9  10   5      134.49      111.44     57.62 o 
 -10  11   5       75.72       90.00     48.37 o 
  -9  11   5       46.31       82.29     39.04 o 
  -8  11   5      105.73       70.16     33.06 o 
  -7  11   5       30.90       28.88     32.83 o 
  -6  11   5      125.56      167.10     58.40 o 
  -5  11   5      172.11      193.78     29.16 o 
  -4  11   5      122.92      135.49     24.48 o 
  -3  11   5        2.63       21.33     21.59 o 
  -2  11   5      734.29      793.55     39.28 o 
  -1  11   5       96.20       74.14     21.88 o 
   0  11   5       71.70       63.88     19.67 o 
   1  11   5      211.05      207.00     26.92 o 
   2  11   5       22.11       -0.95     17.09 o 
   3  11   5      510.09      493.27     69.62 o 
   4  11   5      332.93      264.04     37.27 o 
   5  11   5      152.90      188.63     47.04 o 
   6  11   5       44.95       60.38     47.27 o 
   7  11   5      164.43      122.47     36.45 o 
   8  11   5      184.10      145.58     59.85 o 
  -9  12   5       51.19       81.08     43.18 o 
  -8  12   5      247.22      299.51     75.12 o 
  -7  12   5        6.41       19.08     53.31 o 
  -6  12   5        8.44        7.53     31.65 o 
  -5  12   5       16.84       15.83     17.73 o 
  -4  12   5        2.39       21.67     20.75 o 
  -3  12   5      547.23      567.19     42.61 o 
  -2  12   5        5.52       16.12     21.86 o 
  -1  12   5        7.16       14.65     19.50 o 
   0  12   5       35.98       39.24     21.15 o 
   1  12   5      101.72       79.86     22.06 o 
   2  12   5       61.66       41.79     34.25 o 
   3  12   5      153.68      168.75     33.05 o 
   4  12   5       80.70       94.68     34.09 o 
   5  12   5        1.74        8.31     33.13 o 
   6  12   5       64.98       68.17     42.40 o 
   7  12   5      101.16       83.26     33.17 o 
  -7  13   5      406.28      469.12    130.02 o 
  -6  13   5      215.63      195.88     61.39 o 
  -5  13   5      589.41      692.90     57.23 o 
  -4  13   5      209.46      251.54     41.49 o 
  -3  13   5      247.41      305.43     34.60 o 
  -2  13   5      332.44      342.72     47.70 o 
  -1  13   5      692.68      722.93     42.84 o 
   0  13   5      536.95      597.40     38.21 o 
   1  13   5      706.06      788.38     39.92 o 
   2  13   5      555.09      729.00     62.96 o 
   3  13   5      654.50      678.81     51.16 o 
   4  13   5      420.82      492.92     59.51 o 
   5  13   5      227.18      277.47     59.70 o 
   6  13   5     1099.22     1185.77     74.32 o 
  -6  14   5       93.59       83.20     58.01 o 
  -5  14   5       15.82       35.70     32.97 o 
  -4  14   5      388.98      378.50     44.66 o 
  -3  14   5      574.38      563.61     52.11 o 
  -2  14   5        6.14       19.49     21.97 o 
  -1  14   5       17.31       29.83     21.17 o 
   0  14   5      425.18      364.97     37.55 o 
   1  14   5       35.64       48.12     38.17 o 
   2  14   5      642.29      598.31     83.96 o 
   3  14   5       63.15       58.29     41.62 o 
   4  14   5       94.62       95.56     39.80 o 
  -4  15   5        9.84       15.94     25.78 o 
  -3  15   5        7.98       11.74     28.29 o 
  -2  15   5      119.16      112.84     52.85 o 
  -1  15   5       23.00       28.05     19.72 o 
   0  15   5       17.60       14.36     28.15 o 
   1  15   5       22.05       23.58     30.00 o 
   2  15   5        9.77       30.58     20.13 o 
 -13   0   6      612.70      575.98     81.38 o 
 -12   0   6        3.90        5.11     25.06 o 
 -11   0   6       14.16       46.39     33.08 o 
 -10   0   6      115.17      132.80     33.04 o 
  -9   0   6      206.08      210.40     40.78 o 
  -8   0   6       73.05       77.16     31.61 o 
  -7   0   6      124.23      113.30     30.56 o 
  -6   0   6      270.18      302.64     31.54 o 
  -5   0   6      511.44      541.72     44.24 o 
  -4   0   6     4343.06     4309.43    208.88 o 
  -3   0   6      799.46      817.28     36.18 o 
  -2   0   6      106.81       67.25     26.49 o 
  -1   0   6       25.00       13.82      9.33 o 
   0   0   6        4.73        9.69      8.96 o 
   1   0   6       31.52       31.24     16.14 o 
   2   0   6     2765.82     2902.25    219.07 o 
   3   0   6      279.27      257.35     32.72 o 
   4   0   6     1570.98     1591.63     49.33 o 
   5   0   6       55.75       59.51     21.49 o 
   6   0   6      848.09      814.40     46.45 o 
   7   0   6       15.38        7.67     25.11 o 
   8   0   6      645.94      577.56     40.91 o 
   9   0   6     1183.55     1145.45     60.18 o 
  10   0   6      513.15      573.33     71.10 o 
  11   0   6      919.52     1125.56     95.54 o 
 -13   1   6        9.56       14.74     21.58 o 
 -12   1   6       86.21       60.74     20.12 o 
 -11   1   6      155.20      157.17     25.06 o 
 -10   1   6      259.14      304.36     27.77 o 
  -9   1   6      437.83      424.52     28.61 o 
  -8   1   6      179.61      199.23     22.13 o 
  -7   1   6      634.96      689.14     32.28 o 
  -6   1   6      850.63      871.29     32.36 o 
  -5   1   6      992.87      960.11     52.81 o 
  -4   1   6     1288.75     1323.87     32.44 o 
  -3   1   6      531.24      513.57     16.68 o 
  -2   1   6     2260.76     2378.88     38.27 o 
  -1   1   6     1915.00     1902.24     56.36 o 
   0   1   6     1525.94     1471.36     37.37 o 
   1   1   6     4179.59     4321.81     59.64 o 
   2   1   6     1116.17     1127.77     45.29 o 
   3   1   6      864.61      910.50     29.35 o 
   4   1   6     3349.22     3380.88     63.86 o 
   5   1   6     3507.40     3466.91     73.14 o 
   6   1   6      633.73      685.60     30.52 o 
   7   1   6     1743.27     1895.17     57.29 o 
   8   1   6     1644.22     1427.05     46.99 o 
   9   1   6     1562.40     1612.07     49.97 o 
  10   1   6      869.23      826.30     55.72 o 
  11   1   6      920.08      974.49     61.30 o 
 -13   2   6        8.82        6.23     22.18 o 
 -12   2   6       14.89       25.25     24.10 o 
 -11   2   6       11.15       20.63     18.67 o 
 -10   2   6        5.25       17.33     18.13 o 
  -9   2   6        0.19       20.12     21.39 o 
  -8   2   6        0.50       18.24     19.12 o 
  -7   2   6        7.28       13.96     17.32 o 
  -6   2   6       62.84       68.74     18.91 o 
  -5   2   6       68.85       61.65     15.19 o 
  -4   2   6      596.73      539.00     24.77 o 
  -3   2   6      479.55      521.80     25.94 o 
  -2   2   6       23.56       27.83     13.85 o 
  -1   2   6        9.79       10.40      8.40 o 
   0   2   6       42.13       31.68     10.54 o 
   1   2   6      417.24      419.37     17.38 o 
   2   2   6        0.40        6.75      6.80 o 
   3   2   6       81.62       65.22     15.35 o 
   4   2   6      126.32      124.20     18.12 o 
   5   2   6       75.40       50.82     17.93 o 
   6   2   6      245.20      281.37     21.56 o 
   7   2   6        3.38       11.64     15.70 o 
   8   2   6      211.98      223.97     20.95 o 
   9   2   6        2.23       12.96     20.81 o 
  10   2   6        6.68        5.14     21.77 o 
  11   2   6       94.90      100.88     60.29 o 
 -13   3   6      169.00      138.50     30.76 o 
 -12   3   6        0.45        0.07     23.29 o 
 -11   3   6       38.03       42.09     27.03 o 
 -10   3   6       44.24       32.38     23.46 o 
  -9   3   6       93.71       95.35     21.77 o 
  -8   3   6       82.46       70.36     17.29 o 
  -7   3   6      613.20      567.61     37.61 o 
  -6   3   6        5.34       32.84     17.19 o 
  -5   3   6      890.50      895.93     31.07 o 
  -4   3   6      364.34      396.07     16.35 o 
  -3   3   6      345.10      350.57     28.82 o 
  -2   3   6       56.14       48.74      6.90 o 
  -1   3   6      247.16      229.77     11.58 o 
   0   3   6      302.76      288.30     10.78 o 
   1   3   6       13.73       11.88      6.56 o 
   2   3   6        7.65       13.16     14.00 o 
   3   3   6        3.36        9.60     10.70 o 
   4   3   6      743.12      768.24     30.71 o 
   5   3   6      427.40      430.72     26.70 o 
   6   3   6        2.85       11.93     17.23 o 
   7   3   6      312.29      276.84     22.25 o 
   8   3   6       14.37       22.92     23.29 o 
   9   3   6       49.96       43.87     22.83 o 
  10   3   6      238.76      245.18     34.94 o 
  11   3   6        4.90       -6.86     24.87 o 
 -13   4   6      100.99       51.12     27.27 o 
 -12   4   6       73.16       52.72     25.36 o 
 -11   4   6       41.80       58.32     30.74 o 
 -10   4   6        9.99       28.81     15.99 o 
  -9   4   6      275.25      263.43     25.09 o 
  -8   4   6       45.58       37.98     16.67 o 
  -7   4   6      325.12      314.50     22.45 o 
  -6   4   6       71.31       61.42     14.68 o 
  -5   4   6        2.35       14.30     11.57 o 
  -4   4   6       74.55       72.91     13.57 o 
  -3   4   6      905.91      866.60     44.22 o 
  -2   4   6      250.41      243.16     14.37 o 
  -1   4   6       98.41       95.30     23.18 o 
   0   4   6       17.31       26.33     24.04 o 
   1   4   6      478.18      440.43     23.83 o 
   2   4   6       15.34       10.52      7.61 o 
   3   4   6     1211.20     1157.60     52.78 o 
   4   4   6      682.59      695.90     29.88 o 
   5   4   6      178.70      168.74     18.75 o 
   6   4   6        5.31       13.62     13.79 o 
   7   4   6      253.95      288.92     21.09 o 
   8   4   6      330.40      328.70     30.91 o 
   9   4   6      415.06      400.91     67.76 o 
  10   4   6       97.39      100.31     24.58 o 
  11   4   6      267.34      246.71     32.51 o 
 -12   5   6       79.84       58.52     24.38 o 
 -11   5   6      413.32      370.25     47.55 o 
 -10   5   6      297.71      407.65     62.75 o 
  -9   5   6      476.23      480.73     46.25 o 
  -8   5   6      101.72      124.34     18.31 o 
  -7   5   6      189.32      233.97     20.38 o 
  -6   5   6     1743.66     1716.33     73.02 o 
  -5   5   6     1189.18     1163.94     57.13 o 
  -4   5   6     1045.73     1040.81     58.56 o 
  -3   5   6     2353.03     2497.13     46.31 o 
  -2   5   6      762.14      859.85     72.20 o 
  -1   5   6     1615.54     1579.98     49.67 o 
   0   5   6      697.91      698.62     33.08 o 
   1   5   6     3637.04     3809.11    119.52 o 
   2   5   6     5868.74     6089.01    131.24 o 
   3   5   6     1244.96     1173.97     33.26 o 
   4   5   6     1382.72     1366.87     58.14 o 
   5   5   6      660.85      629.50     42.38 o 
   6   5   6     3503.89     3540.06     93.35 o 
   7   5   6     2004.09     2039.90    104.03 o 
   8   5   6     1996.95     2056.04    101.51 o 
   9   5   6     2151.94     1983.54     57.24 o 
  10   5   6      353.24      320.74     42.64 o 
 -12   6   6        0.01       15.82     20.31 o 
 -11   6   6       14.37       39.67     26.46 o 
 -10   6   6        2.22       -3.69     20.82 o 
  -9   6   6        4.38       15.78     15.21 o 
  -8   6   6        9.07       27.32     14.07 o 
  -7   6   6       57.79       69.86     17.09 o 
  -6   6   6      154.82      143.84     27.50 o 
  -5   6   6        8.89       10.23      9.56 o 
  -4   6   6       55.76       45.59     10.71 o 
  -3   6   6       63.77       98.27     28.75 o 
  -2   6   6      234.59      227.77     34.12 o 
  -1   6   6      246.07      251.68     29.87 o 
   0   6   6       95.21       86.75     23.07 o 
   1   6   6      656.34      652.67     30.39 o 
   2   6   6      145.35      152.38     22.61 o 
   3   6   6      447.50      419.94     27.79 o 
   4   6   6      751.33      796.84     65.41 o 
   5   6   6       14.71        5.68     19.90 o 
   6   6   6      353.50      326.74     30.43 o 
   7   6   6      319.41      292.01     29.44 o 
   8   6   6      688.76      681.15     60.63 o 
   9   6   6       92.83       77.01     34.82 o 
  10   6   6       21.28       38.40     45.91 o 
 -12   7   6       24.05       35.02     38.59 o 
 -11   7   6       75.25       41.79     32.40 o 
 -10   7   6      277.71      233.83     29.78 o 
  -9   7   6        3.92        5.65     25.15 o 
  -8   7   6       93.35       88.14     19.17 o 
  -7   7   6      111.75      102.90     16.95 o 
  -6   7   6      235.16      247.30     20.67 o 
  -5   7   6      291.98      266.17     16.25 o 
  -4   7   6      401.84      418.85     31.00 o 
  -3   7   6      478.60      495.14     34.26 o 
  -2   7   6      519.24      537.14     39.22 o 
  -1   7   6        7.23       12.26     21.40 o 
   0   7   6      759.43      734.79     35.51 o 
   1   7   6     1277.79     1267.17     47.34 o 
   2   7   6      339.32      340.59     26.26 o 
   3   7   6     1686.90     1731.13     64.07 o 
   4   7   6       21.35       29.13     16.18 o 
   5   7   6      205.09      245.02     21.46 o 
   6   7   6      500.42      500.18     49.58 o 
   7   7   6      490.22      539.97     56.10 o 
   8   7   6      927.61      860.56     62.10 o 
   9   7   6      179.63      150.21     39.37 o 
  10   7   6       36.30       25.57     45.42 o 
 -11   8   6        0.68      -14.90     28.40 o 
 -10   8   6       20.14       18.72     31.84 o 
  -9   8   6       47.16       72.17     32.72 o 
  -8   8   6        5.89        6.25     31.43 o 
  -7   8   6      144.26      116.39     19.86 o 
  -6   8   6      178.30      190.84     26.59 o 
  -5   8   6      234.39      243.32     29.03 o 
  -4   8   6       17.52       22.31     19.25 o 
  -3   8   6        8.07       19.66     20.88 o 
  -2   8   6       31.34       47.46     26.03 o 
  -1   8   6      146.08      153.84     23.60 o 
   0   8   6      166.87      178.62     25.25 o 
   1   8   6      771.51      764.36     43.92 o 
   2   8   6      153.15      122.18     23.28 o 
   3   8   6        1.48       18.22     22.28 o 
   4   8   6        8.69        3.61     14.51 o 
   5   8   6       33.54       11.20     28.79 o 
   6   8   6      255.70      218.93     46.34 o 
   7   8   6        1.20       11.80     32.22 o 
   8   8   6       55.08       46.80     39.09 o 
   9   8   6      102.63      110.66     41.43 o 
 -10   9   6       89.05       90.04     34.80 o 
  -9   9   6       19.55       22.24     32.47 o 
  -8   9   6       36.32       52.39     41.37 o 
  -7   9   6      193.63      140.60     34.27 o 
  -6   9   6     1760.30     1739.66     97.87 o 
  -5   9   6       41.48       41.02     21.43 o 
  -4   9   6      169.66      174.51     33.78 o 
  -3   9   6      577.33      601.66     42.73 o 
  -2   9   6        4.94       22.00     22.71 o 
  -1   9   6      464.35      447.56     37.01 o 
   0   9   6      135.07      148.84     26.29 o 
   1   9   6      763.01      733.64     44.56 o 
   2   9   6     1004.77      945.21     41.38 o 
   3   9   6      162.48      155.38     21.18 o 
   4   9   6      404.96      450.67     54.29 o 
   5   9   6       67.58       48.21     34.46 o 
   6   9   6      478.60      477.02     84.82 o 
   7   9   6      585.22      560.66     45.87 o 
   8   9   6      189.87      158.35     46.39 o 
   9   9   6      913.89      818.39     94.02 o 
 -10  10   6        0.89       39.61     48.75 o 
  -9  10   6       22.71       24.28     31.29 o 
  -8  10   6       42.99       13.06     31.48 o 
  -7  10   6      160.23      162.71     41.25 o 
  -6  10   6       29.11       18.35     13.13 o 
  -5  10   6      175.71      168.31     56.25 o 
  -4  10   6      221.56      209.37     34.82 o 
  -3  10   6       66.93       83.24     25.19 o 
  -2  10   6      119.38      122.21     31.81 o 
  -1  10   6       15.20       39.79     20.89 o 
   0  10   6      432.78      431.76     34.26 o 
   1  10   6      392.21      405.68     42.55 o 
   2  10   6       35.74       25.06     18.51 o 
   3  10   6      850.66      861.19     36.68 o 
   4  10   6       55.43       67.52     38.34 o 
   5  10   6      148.12      149.22     38.71 o 
   6  10   6       75.03       65.96     32.76 o 
   7  10   6      520.66      474.86     88.86 o 
   8  10   6       56.24       50.74     36.26 o 
  -9  11   6      140.06      183.86     62.49 o 
  -8  11   6      117.38       96.41     33.77 o 
  -7  11   6      569.46      611.92     74.01 o 
  -6  11   6      212.10      207.04     60.11 o 
  -5  11   6      352.45      321.64     45.76 o 
  -4  11   6      179.16      197.40     33.77 o 
  -3  11   6     1080.98     1166.02     57.68 o 
  -2  11   6      378.75      397.09     54.69 o 
  -1  11   6      499.21      492.96     48.77 o 
   0  11   6     1466.16     1434.24     47.95 o 
   1  11   6      481.82      524.65     40.17 o 
   2  11   6      508.70      513.11     36.28 o 
   3  11   6      494.92      416.38     59.61 o 
   4  11   6     1309.08     1401.43     67.64 o 
   5  11   6      801.84      761.90     56.98 o 
   6  11   6      782.50      714.09    114.73 o 
   7  11   6      149.12      104.13     39.64 o 
  -8  12   6       21.57       26.89     27.20 o 
  -7  12   6      155.04       82.55     48.61 o 
  -6  12   6       77.14       56.83     43.96 o 
  -5  12   6        3.92      -12.82     29.24 o 
  -4  12   6      441.83      404.94     33.88 o 
  -3  12   6     1472.48     1316.18     47.25 o 
  -2  12   6      178.60      149.61     27.74 o 
  -1  12   6       79.76       78.08     21.62 o 
   0  12   6       32.26       34.37     22.16 o 
   1  12   6       29.62       35.86     21.47 o 
   2  12   6      161.81      175.22     38.92 o 
   3  12   6       23.84       51.43     32.49 o 
   4  12   6       10.21       -8.70     34.16 o 
   5  12   6      195.74      180.50     69.53 o 
   6  12   6      282.01      352.69     52.02 o 
  -7  13   6       61.72       36.31     33.90 o 
  -6  13   6        6.38       22.06     15.04 o 
  -5  13   6       36.59       43.62     30.39 o 
  -4  13   6      154.99      145.49     39.44 o 
  -3  13   6       55.58       24.69     24.12 o 
  -2  13   6      103.00       81.25     26.85 o 
  -1  13   6       12.64       10.71     23.88 o 
   0  13   6      131.56       91.94     21.35 o 
   1  13   6        0.43       22.51     32.35 o 
   2  13   6       44.49       32.38     33.15 o 
   3  13   6      122.50      118.27     38.07 o 
   4  13   6      189.85      143.69     44.98 o 
  -5  14   6        4.91       33.33     31.87 o 
  -4  14   6      315.55      322.65     51.11 o 
  -3  14   6      134.21       88.74     38.02 o 
  -2  14   6       66.13       76.81     27.19 o 
  -1  14   6       35.52       43.97     23.81 o 
   0  14   6       17.47       14.57     33.30 o 
   1  14   6      110.96      173.65     54.18 o 
   2  14   6      101.43      110.96     42.42 o 
   3  14   6       36.71       51.34     36.63 o 
 -12   1   7        7.38       17.03     18.15 o 
 -11   1   7       62.15       56.84     22.13 o 
 -10   1   7        7.54       15.09     18.49 o 
  -9   1   7      183.99      220.23     26.12 o 
  -8   1   7       28.12       40.60     18.98 o 
  -7   1   7      129.29      165.17     22.94 o 
  -6   1   7      659.34      561.48     27.66 o 
  -5   1   7      884.01      906.42     34.02 o 
  -4   1   7      361.44      329.57     18.92 o 
  -3   1   7       31.63       27.37     12.60 o 
  -2   1   7      109.97      107.45     14.92 o 
  -1   1   7        1.36       10.09      8.58 o 
   0   1   7      406.36      465.88     19.59 o 
   1   1   7       13.72       18.70     12.48 o 
   2   1   7       39.08       59.04     14.80 o 
   3   1   7      787.27      807.05     29.58 o 
   4   1   7       85.97      100.96     18.69 o 
   5   1   7      202.23      171.23     18.68 o 
   6   1   7      302.40      256.18     21.41 o 
   7   1   7       32.22       27.93     17.33 o 
   8   1   7      160.73      166.40     20.68 o 
   9   1   7        1.72        4.38     20.16 o 
  10   1   7       56.72       45.45     31.52 o 
 -12   2   7      424.50      360.00     36.84 o 
 -11   2   7        2.40        2.68     16.82 o 
 -10   2   7      634.44      586.55     41.35 o 
  -9   2   7        3.88        8.71     19.59 o 
  -8   2   7      133.41      119.35     21.31 o 
  -7   2   7      439.82      458.56     29.87 o 
  -6   2   7       12.11       28.47     18.18 o 
  -5   2   7     4355.96     4368.99     88.36 o 
  -4   2   7      590.71      562.30     22.05 o 
  -3   2   7      392.77      365.65     16.62 o 
  -2   2   7      836.81      819.68     29.47 o 
  -1   2   7      465.35      462.54     19.23 o 
   0   2   7     2442.35     2556.46     54.81 o 
   1   2   7     1591.21     1647.23     33.94 o 
   2   2   7     3225.60     3200.87     48.71 o 
   3   2   7     2015.19     2066.92     50.03 o 
   4   2   7      149.49      158.52     19.37 o 
   5   2   7     2927.41     2962.14     78.56 o 
   6   2   7     1033.03     1105.70     35.52 o 
   7   2   7     2561.66     2688.18     50.19 o 
   8   2   7     1559.68     1641.14     76.37 o 
   9   2   7     1529.66     1532.16     66.06 o 
  10   2   7     1272.29     1250.38     70.21 o 
 -12   3   7       54.06       41.08     36.30 o 
 -11   3   7       52.04       42.92     19.65 o 
 -10   3   7        4.91       25.91     22.82 o 
  -9   3   7        1.72        4.06     17.36 o 
  -8   3   7      323.99      345.19     26.15 o 
  -7   3   7       28.65       57.00     18.34 o 
  -6   3   7      295.03      313.93     21.94 o 
  -5   3   7       80.18      100.78     16.58 o 
  -4   3   7      531.27      556.90     28.29 o 
  -3   3   7       44.25       29.22     11.03 o 
  -2   3   7      421.75      439.98     15.73 o 
  -1   3   7      415.42      436.88     12.84 o 
   0   3   7      273.14      313.05     16.73 o 
   1   3   7      781.96      870.79     34.82 o 
   2   3   7        9.11       13.91     14.98 o 
   3   3   7      445.96      486.54     27.24 o 
   4   3   7        9.54       13.00     15.41 o 
   5   3   7      807.48      864.72     34.69 o 
   6   3   7      210.25      218.69     23.18 o 
   7   3   7      228.71      199.51     25.27 o 
   8   3   7      188.50      200.02     29.90 o 
   9   3   7        9.72        8.28     20.50 o 
  10   3   7      266.72      267.49     32.40 o 
 -12   4   7       71.25      108.60     42.37 o 
 -11   4   7       29.74       20.43     24.49 o 
 -10   4   7       92.29       71.50     19.66 o 
  -9   4   7      186.17      167.19     21.53 o 
  -8   4   7       43.87       47.29     19.44 o 
  -7   4   7      252.86      210.79     25.90 o 
  -6   4   7      101.53       74.22     15.76 o 
  -5   4   7       62.97       69.62     15.12 o 
  -4   4   7       90.22       89.38     20.59 o 
  -3   4   7     1259.57     1184.46     61.79 o 
  -2   4   7      508.88      468.16     13.93 o 
  -1   4   7      518.80      517.94     14.75 o 
   0   4   7      258.66      247.73     22.72 o 
   1   4   7      353.51      312.16     22.12 o 
   2   4   7      893.21      918.17     29.89 o 
   3   4   7     1924.54     2002.01     65.56 o 
   4   4   7      172.11      171.32     19.07 o 
   5   4   7     1037.86     1021.09     33.80 o 
   6   4   7      862.02      942.92     34.53 o 
   7   4   7      549.25      507.61     37.71 o 
   8   4   7      676.59      732.54     39.02 o 
   9   4   7      575.81      570.82     57.58 o 
  10   4   7      332.64      347.35     79.71 o 
 -12   5   7        3.73       13.85     19.87 o 
 -11   5   7       61.28       58.41     23.85 o 
 -10   5   7       16.97       27.70     21.78 o 
  -9   5   7       28.97        9.48     20.44 o 
  -8   5   7      139.94      127.54     19.64 o 
  -7   5   7       99.96      126.62     18.01 o 
  -6   5   7       66.14       66.78     14.90 o 
  -5   5   7      217.11      222.36     22.50 o 
  -4   5   7      144.59      139.45     13.39 o 
  -3   5   7      451.02      487.43     45.79 o 
  -2   5   7      302.22      305.95     43.33 o 
  -1   5   7      657.36      688.03     40.15 o 
   0   5   7      309.29      321.77     31.33 o 
   1   5   7       46.88       46.43     23.00 o 
   2   5   7     1454.26     1513.34     53.38 o 
   3   5   7     2072.95     2058.62    121.97 o 
   4   5   7      438.95      449.20     32.96 o 
   5   5   7      229.88      199.51     25.45 o 
   6   5   7       40.69       47.16     19.06 o 
   7   5   7       95.23       90.07     34.60 o 
   8   5   7       35.21       56.18     36.98 o 
   9   5   7        0.23       18.68     29.60 o 
 -11   6   7        0.78        1.11     32.70 o 
 -10   6   7      161.41      157.57     39.02 o 
  -9   6   7       19.38       26.57     19.63 o 
  -8   6   7       72.87       49.31     32.02 o 
  -7   6   7       47.55       64.24     25.46 o 
  -6   6   7      159.27      179.91     28.53 o 
  -5   6   7      236.41      261.06     36.68 o 
  -4   6   7       24.47       43.62     24.05 o 
  -3   6   7      102.69      104.96     30.87 o 
  -2   6   7     1112.47     1150.49     49.98 o 
  -1   6   7        8.84        8.19     23.29 o 
   0   6   7     1002.33     1017.97     56.06 o 
   1   6   7       32.45       27.68     24.54 o 
   2   6   7      558.48      514.43     37.78 o 
   3   6   7       54.03       49.75     24.78 o 
   4   6   7     1065.96     1056.54    144.14 o 
   5   6   7      209.25      182.74     31.31 o 
   6   6   7       57.79       76.80     36.90 o 
   7   6   7      457.33      467.31     74.46 o 
   8   6   7      152.37      126.85     32.68 o 
   9   6   7      159.49      114.46     33.45 o 
 -11   7   7       53.77       61.49     44.12 o 
 -10   7   7       46.28      133.51     63.32 o 
  -9   7   7       19.66       13.74     33.79 o 
  -8   7   7       72.79       38.14     21.01 o 
  -7   7   7      914.02      861.23     64.05 o 
  -6   7   7       15.37       38.51     22.65 o 
  -5   7   7        5.05       24.12     18.27 o 
  -4   7   7       24.72       16.26     20.44 o 
  -3   7   7       17.76       29.59     18.38 o 
  -2   7   7       93.77       75.35     24.51 o 
  -1   7   7      105.41       87.53     21.93 o 
   0   7   7      373.80      375.99     28.17 o 
   1   7   7       25.90       34.52     22.06 o 
   2   7   7       12.93       17.32     21.10 o 
   3   7   7        1.34       -7.81     17.44 o 
   4   7   7       95.06       88.42     23.65 o 
   5   7   7       31.91       24.91     17.77 o 
   6   7   7      548.20      456.81     63.70 o 
   7   7   7       50.53       59.49     56.04 o 
   8   7   7        1.52        8.69     47.77 o 
   9   7   7       63.42       79.07     45.56 o 
 -10   8   7       35.39       56.29     32.64 o 
  -9   8   7      301.74      307.11     93.45 o 
  -8   8   7      384.82      382.26     51.93 o 
  -7   8   7       77.30       51.19     18.98 o 
  -6   8   7     1285.81     1249.46     46.23 o 
  -5   8   7      268.96      263.85     37.34 o 
  -4   8   7      202.44      158.80     29.67 o 
  -3   8   7      434.97      419.12     36.27 o 
  -2   8   7     1029.42     1072.97     46.38 o 
  -1   8   7     1252.12     1267.40     46.74 o 
   0   8   7      229.33      230.10     34.27 o 
   1   8   7      846.48      882.80     42.18 o 
   2   8   7     1068.07     1037.47     40.61 o 
   3   8   7     1107.50     1129.52     40.66 o 
   4   8   7     1213.41     1236.58     86.90 o 
   5   8   7      593.53      624.75     55.93 o 
   6   8   7     2038.25     2119.95    142.53 o 
   7   8   7      259.64      256.94     46.13 o 
   8   8   7     1286.85     1348.01     74.69 o 
 -10   9   7       52.07       69.93     49.13 o 
  -9   9   7       13.19       19.87     31.25 o 
  -8   9   7      273.81      317.87     59.30 o 
  -7   9   7        2.34        4.93     18.42 o 
  -6   9   7      489.74      528.11     59.59 o 
  -5   9   7        4.56       23.52     20.69 o 
  -4   9   7      209.42      207.82     41.61 o 
  -3   9   7      261.42      276.12     31.07 o 
  -2   9   7       18.63        7.93     21.83 o 
  -1   9   7      705.93      715.55     40.63 o 
   0   9   7      232.37      230.24     23.72 o 
   1   9   7       14.85        1.59     33.88 o 
   2   9   7      141.69      155.90     25.95 o 
   3   9   7      512.25      572.09     36.66 o 
   4   9   7       43.36       50.84     32.00 o 
   5   9   7        3.43        5.36     32.11 o 
   6   9   7       90.08       50.86     38.87 o 
   7   9   7      673.19      647.72     59.08 o 
  -9  10   7       16.20        5.50     30.46 o 
  -8  10   7       86.81      145.84     46.60 o 
  -7  10   7       31.28       29.01     31.44 o 
  -6  10   7       65.29       81.52     25.88 o 
  -5  10   7       85.63       27.69     22.44 o 
  -4  10   7      237.44      244.72     35.83 o 
  -3  10   7      201.49      222.84     29.68 o 
  -2  10   7        0.56        8.77     22.04 o 
  -1  10   7       24.22       16.38     21.83 o 
   0  10   7      226.54      278.02     32.54 o 
   1  10   7      178.27      160.62     25.40 o 
   2  10   7       67.55       96.39     29.85 o 
   3  10   7       58.75       82.57     43.96 o 
   4  10   7      293.44      322.35     42.54 o 
   5  10   7       17.48       14.15     31.12 o 
   6  10   7       11.53        2.98     33.05 o 
   7  10   7      181.60      370.31     78.96 o 
  -8  11   7        2.25       -3.88     38.40 o 
  -7  11   7        2.70       40.54     38.09 o 
  -6  11   7       94.27       59.75     31.24 o 
  -5  11   7       70.03       51.84     21.58 o 
  -4  11   7       62.88       65.74     34.86 o 
  -3  11   7      147.82      171.91     31.48 o 
  -2  11   7      115.08      138.40     24.65 o 
  -1  11   7       38.74       17.48     22.43 o 
   0  11   7       53.40       44.78     22.38 o 
   1  11   7        2.67       18.15     24.52 o 
   2  11   7       51.63       49.61     31.04 o 
   3  11   7       22.02       39.89     36.21 o 
   4  11   7       42.96       38.73     33.41 o 
   5  11   7        6.95       22.44     31.74 o 
  -7  12   7       19.20       22.31     28.20 o 
  -6  12   7      200.15      185.08     46.94 o 
  -5  12   7      140.71      180.22     61.09 o 
  -4  12   7      327.45      343.43     30.50 o 
  -3  12   7       66.22       55.70     27.83 o 
  -2  12   7      157.64      167.27     25.45 o 
  -1  12   7      444.41      461.76     37.85 o 
   0  12   7      171.51      171.19     27.59 o 
   1  12   7      213.13      231.33     35.32 o 
   2  12   7      821.59      828.92     63.38 o 
   3  12   7      189.68      204.74     39.60 o 
   4  12   7       67.82       94.41     34.03 o 
  -5  13   7      266.14      293.28     48.32 o 
  -4  13   7      133.34      146.39     40.42 o 
  -3  13   7        3.27        6.37     20.96 o 
  -2  13   7       11.15       16.39     22.30 o 
  -1  13   7       25.35       29.89     22.47 o 
   0  13   7       59.56       64.53     23.08 o 
   1  13   7       14.88       13.53     30.55 o 
   2  13   7       72.24       12.33     41.89 o 
   3  13   7       84.79      -26.86     44.77 o 
  -1  14   7      148.08      135.29     33.97 o 
 -12   0   8        9.77       35.70     38.78 o 
 -11   0   8       89.11       90.77     31.68 o 
 -10   0   8        8.03       20.50     23.40 o 
  -9   0   8      143.08      190.49     43.86 o 
  -8   0   8      180.43      157.75     35.96 o 
  -7   0   8      394.74      393.59     40.12 o 
  -6   0   8     1235.16     1210.85     60.49 o 
  -5   0   8       81.60       97.29     25.59 o 
  -4   0   8       73.46       71.86     29.61 o 
  -3   0   8      567.62      657.19     49.89 o 
  -2   0   8     1145.88     1241.39     49.59 o 
  -1   0   8      558.44      616.48     47.64 o 
   0   0   8     2819.80     3071.71    249.58 o 
   1   0   8      104.66      124.34     33.82 o 
   2   0   8     1632.80     1716.83     64.65 o 
   3   0   8      656.96      688.70     41.58 o 
   4   0   8     1761.60     1807.36     64.77 o 
   5   0   8      636.45      723.09     44.16 o 
   6   0   8     1779.14     1668.46     94.13 o 
   7   0   8     1084.68     1149.48     58.99 o 
   8   0   8     1216.62     1335.42     61.19 o 
 -12   1   8        5.47       32.49     21.68 o 
 -11   1   8       14.66       20.38     20.38 o 
 -10   1   8       13.87       17.07     19.87 o 
  -9   1   8       12.90       35.49     17.27 o 
  -8   1   8       18.73       25.83     17.46 o 
  -7   1   8        0.39       21.88     14.79 o 
  -6   1   8        6.73        6.49     14.12 o 
  -5   1   8      192.73      145.67     19.30 o 
  -4   1   8       17.58       12.26     10.81 o 
  -3   1   8      128.03      120.26     21.92 o 
  -2   1   8       13.79       14.88     13.42 o 
  -1   1   8       34.55       41.03     16.07 o 
   0   1   8      731.18      737.53     28.55 o 
   1   1   8       28.41       33.71     14.04 o 
   2   1   8       80.28       84.74     17.78 o 
   3   1   8      279.60      228.22     21.50 o 
   4   1   8      759.74      675.34     27.82 o 
   5   1   8       12.84       37.67     17.81 o 
   6   1   8       72.58       75.31     19.00 o 
   7   1   8      573.12      535.27     39.58 o 
   8   1   8      237.99      230.96     26.10 o 
   9   1   8      217.71      246.47     41.71 o 
 -12   2   8       11.26       41.04     23.90 o 
 -11   2   8       89.04       60.44     23.09 o 
 -10   2   8       53.01       47.44     19.20 o 
  -9   2   8      107.29       78.62     23.59 o 
  -8   2   8      100.21      105.87     18.88 o 
  -7   2   8       36.32       39.56     14.65 o 
  -6   2   8      370.34      355.40     23.09 o 
  -5   2   8      279.35      271.10     20.88 o 
  -4   2   8      660.59      688.00     33.33 o 
  -3   2   8      196.30      178.66     18.82 o 
  -2   2   8       10.17       -1.14     11.30 o 
  -1   2   8      347.54      365.47     20.39 o 
   0   2   8      108.21      127.70     17.83 o 
   1   2   8      153.94      168.21     18.62 o 
   2   2   8      179.86      171.97     24.66 o 
   3   2   8      258.41      272.69     28.85 o 
   4   2   8      166.88      168.92     24.30 o 
   5   2   8       10.01        5.76     16.61 o 
   6   2   8      307.77      300.90     25.42 o 
   7   2   8      242.02      248.27     24.70 o 
   8   2   8      142.08      137.04     29.64 o 
   9   2   8       44.49       33.37     28.80 o 
 -12   3   8        1.61       -7.43     31.22 o 
 -11   3   8       33.62       29.84     17.47 o 
 -10   3   8       32.11       29.43     21.78 o 
  -9   3   8       43.12       46.49     15.94 o 
  -8   3   8       78.48       47.34     17.45 o 
  -7   3   8      126.92       90.20     17.63 o 
  -6   3   8      390.82      310.96     21.26 o 
  -5   3   8       17.49       10.53     11.25 o 
  -4   3   8      194.40      187.91     35.26 o 
  -3   3   8       77.11       60.39     17.25 o 
  -2   3   8       32.19       36.74     13.08 o 
  -1   3   8        2.55        8.41      7.98 o 
   0   3   8       11.16       16.53     13.55 o 
   1   3   8      133.73      134.77     25.98 o 
   2   3   8       12.87       19.64     21.56 o 
   3   3   8        0.89        6.74     14.66 o 
   4   3   8      341.27      342.40     23.91 o 
   5   3   8        6.65       27.86     15.33 o 
   6   3   8        3.29       33.30     17.28 o 
   7   3   8       62.57       65.19     30.13 o 
   8   3   8        5.41       31.52     29.21 o 
   9   3   8       72.89       45.78     30.66 o 
 -11   4   8      198.37      226.71     48.90 o 
 -10   4   8        1.80        0.39     19.70 o 
  -9   4   8       21.56       27.74     16.79 o 
  -8   4   8      224.36      213.27     22.84 o 
  -7   4   8       11.30       17.23     12.06 o 
  -6   4   8      303.43      280.44     26.02 o 
  -5   4   8      167.36      193.63     18.72 o 
  -4   4   8      159.96      204.47     40.91 o 
  -3   4   8      159.70      186.99     61.01 o 
  -2   4   8      111.92      133.73     23.43 o 
  -1   4   8      434.27      412.58     35.90 o 
   0   4   8      723.21      708.65     37.74 o 
   1   4   8      951.68     1108.80     70.58 o 
   2   4   8        9.11       16.16     19.58 o 
   3   4   8      849.98      873.74     38.93 o 
   4   4   8      216.31      202.80     26.90 o 
   5   4   8     1084.34     1009.10     38.55 o 
   6   4   8      234.53      264.86     27.73 o 
   7   4   8      654.58      672.83     78.56 o 
   8   4   8      476.77      504.40     50.10 o 
   9   4   8       88.74      101.13     37.79 o 
 -11   5   8      103.73      102.17     54.46 o 
 -10   5   8       45.89       63.11     38.94 o 
  -9   5   8        7.64       45.07     43.44 o 
  -8   5   8       57.70       48.62     25.42 o 
  -7   5   8        9.88       30.79     26.14 o 
  -6   5   8       49.13       37.99     24.45 o 
  -5   5   8       77.42       66.02     26.24 o 
  -4   5   8      597.65      601.52     45.78 o 
  -3   5   8       32.19       31.22     23.62 o 
  -2   5   8       48.36       35.85     25.65 o 
  -1   5   8      389.50      356.89     33.61 o 
   0   5   8       64.70       53.39     24.82 o 
   1   5   8      265.82      176.08     23.94 o 
   2   5   8      613.41      531.66     33.69 o 
   3   5   8      530.47      548.63     43.13 o 
   4   5   8       40.54       30.28     19.93 o 
   5   5   8      195.54      183.94     44.01 o 
   6   5   8      739.86      627.70     70.06 o 
   7   5   8      556.54      573.31     91.29 o 
   8   5   8      159.16      156.71     56.78 o 
 -11   6   8      184.31      236.33     52.13 o 
 -10   6   8      119.49      127.34     37.58 o 
  -9   6   8       15.58       33.04     26.29 o 
  -8   6   8       28.67       28.66     23.15 o 
  -7   6   8      281.89      291.75     35.29 o 
  -6   6   8      127.59      150.46     31.34 o 
  -5   6   8      223.81      304.81     40.34 o 
  -4   6   8      645.85      669.87     36.33 o 
  -3   6   8      777.46      878.40     45.58 o 
  -2   6   8        8.13        9.74     22.23 o 
  -1   6   8      633.86      662.96     40.34 o 
   0   6   8      712.09      768.27     40.87 o 
   1   6   8     1169.15     1201.58     48.12 o 
   2   6   8      992.34     1021.53     42.84 o 
   3   6   8       13.64       24.48     20.24 o 
   4   6   8     1917.22     2082.56     96.10 o 
   5   6   8      410.46      454.26     33.32 o 
   6   6   8      777.90      827.58     59.06 o 
   7   6   8      832.35      871.48     57.46 o 
   8   6   8      239.96      266.89     38.35 o 
 -10   7   8        0.18       31.45     51.98 o 
  -9   7   8       12.24       43.58     35.45 o 
  -8   7   8        5.14       26.13     38.37 o 
  -7   7   8       25.41       39.50     30.05 o 
  -6   7   8        3.17       -4.56     20.83 o 
  -5   7   8        1.08       28.22     27.36 o 
  -4   7   8        5.44       19.85     15.34 o 
  -3   7   8      116.19       91.70     27.80 o 
  -2   7   8      146.82      135.73     26.52 o 
  -1   7   8       22.64       20.97     31.52 o 
   0   7   8       21.52       19.70     26.78 o 
   1   7   8       10.08       31.68     23.63 o 
   2   7   8      164.12      143.39     22.97 o 
   3   7   8        0.21        0.64     19.69 o 
   4   7   8        8.52       18.07     20.26 o 
   5   7   8        1.04       51.33     33.24 o 
   6   7   8       44.60       77.29     35.74 o 
   7   7   8       46.31       18.70     34.41 o 
  -9   8   8       30.95       21.35     36.31 o 
  -8   8   8        0.26       23.32     33.69 o 
  -7   8   8       28.70       23.69     20.68 o 
  -6   8   8      124.71      104.48     38.09 o 
  -5   8   8        0.37        7.05     26.93 o 
  -4   8   8        0.49       14.02     15.03 o 
  -3   8   8      128.00      153.96     39.26 o 
  -2   8   8      108.06       79.24     26.23 o 
  -1   8   8       35.54       53.39     23.68 o 
   0   8   8        0.15       45.49     48.98 o 
   1   8   8        7.65       48.87     36.33 o 
   2   8   8       10.12       35.49     26.24 o 
   3   8   8        0.07       -1.51     28.65 o 
   4   8   8       17.66       29.86     42.11 o 
   5   8   8       82.90       97.90     45.62 o 
   6   8   8        3.46        2.06     33.04 o 
   7   8   8        1.21        1.13     32.47 o 
  -9   9   8       86.66      103.73     49.25 o 
  -8   9   8       72.18       45.53     36.50 o 
  -7   9   8      200.61      174.71     31.56 o 
  -6   9   8      221.99      201.00     55.25 o 
  -5   9   8        9.03       31.04     18.25 o 
  -4   9   8      216.27      217.57     28.98 o 
  -3   9   8        3.57       20.02     23.11 o 
  -2   9   8       28.48       22.37     25.12 o 
  -1   9   8      543.17      490.32     38.04 o 
   0   9   8       11.23       13.59     22.53 o 
   1   9   8      255.05      259.63     29.04 o 
   2   9   8       66.77       54.16     19.64 o 
   3   9   8      251.22      241.65     27.39 o 
   4   9   8       55.23       53.94     40.86 o 
   5   9   8        9.90      -17.40     30.61 o 
   6   9   8      487.82      397.47     64.50 o 
  -8  10   8       45.96       63.80     36.98 o 
  -7  10   8      168.70      146.65     65.04 o 
  -6  10   8      116.08      125.77     27.64 o 
  -5  10   8       52.72       67.69     28.16 o 
  -4  10   8      134.72      168.15     33.66 o 
  -3  10   8      233.89      277.69     28.44 o 
  -2  10   8      286.91      329.33     36.45 o 
  -1  10   8      334.11      387.91     35.21 o 
   0  10   8       27.28       58.58     23.37 o 
   1  10   8      914.02      980.83     66.37 o 
   2  10   8      128.64      134.22     29.98 o 
   3  10   8      306.70      296.88     95.88 o 
   4  10   8      365.23      307.05     43.35 o 
   5  10   8      646.81      670.49     57.03 o 
  -6  11   8        3.54       25.77     23.52 o 
  -5  11   8        1.15       11.37     20.87 o 
  -4  11   8      268.55      282.83     61.67 o 
  -3  11   8        1.85       10.83     23.67 o 
  -2  11   8        3.10        5.19     23.98 o 
  -1  11   8       41.54       47.49     24.48 o 
   0  11   8       38.14       47.56     24.77 o 
   1  11   8       62.03       66.06     29.69 o 
   2  11   8        3.43      -11.94     29.57 o 
   3  11   8      251.90      214.33     37.63 o 
   4  11   8       30.32       45.41     34.18 o 
  -5  12   8      518.40      399.37     55.05 o 
  -4  12   8       25.69       23.03     21.58 o 
  -3  12   8       39.67       28.80     25.38 o 
  -2  12   8      213.73      173.12     31.65 o 
  -1  12   8      119.97       81.71     25.54 o 
   0  12   8      434.25      475.35     39.66 o 
   1  12   8      109.06      160.89     37.06 o 
   2  12   8        4.32       13.58     30.81 o 
 -11   1   9        1.62       28.53     19.82 o 
 -10   1   9       98.07       72.46     20.20 o 
  -9   1   9        0.59        4.52     16.21 o 
  -8   1   9        7.26       10.41     14.75 o 
  -7   1   9       10.98        4.19     14.44 o 
  -6   1   9      226.60      223.58     21.70 o 
  -5   1   9       79.99       72.11     23.60 o 
  -4   1   9       27.96       19.14      9.52 o 
  -3   1   9      152.54      146.36     21.30 o 
  -2   1   9       66.28       52.42     17.44 o 
  -1   1   9      223.71      252.46     26.85 o 
   0   1   9      464.54      427.41     31.99 o 
   1   1   9      142.76      129.77     17.48 o 
   2   1   9       39.41       34.37     15.06 o 
   3   1   9      573.72      610.83     28.70 o 
   4   1   9      170.89      182.32     21.82 o 
   5   1   9      358.94      359.31     25.23 o 
   6   1   9      183.87      196.73     23.74 o 
   7   1   9      469.20      449.56     44.70 o 
   8   1   9      191.55      194.28     32.92 o 
 -11   2   9       28.08        2.29     21.20 o 
 -10   2   9        3.75       15.74     24.89 o 
  -9   2   9      232.91      226.50     25.66 o 
  -8   2   9      129.65       98.70     20.80 o 
  -7   2   9      103.39      108.22     20.36 o 
  -6   2   9       82.39      108.46     18.48 o 
  -5   2   9       18.81       15.63     14.05 o 
  -4   2   9        2.16       13.76     11.29 o 
  -3   2   9        2.69       12.99     12.55 o 
  -2   2   9      241.61      260.22     18.39 o 
  -1   2   9      116.34      186.06     23.12 o 
   0   2   9       12.97       16.06     11.73 o 
   1   2   9       57.68       81.54     17.48 o 
   2   2   9        7.31       19.52     15.44 o 
   3   2   9      129.68      125.93     27.05 o 
   4   2   9       35.79       15.95     20.90 o 
   5   2   9      323.50      374.09     33.48 o 
   6   2   9       39.87       41.65     25.69 o 
   7   2   9        1.94       28.06     22.69 o 
   8   2   9        8.15       16.57     26.40 o 
 -11   3   9       13.10       23.83     26.40 o 
 -10   3   9        1.93       -6.51     25.66 o 
  -9   3   9      289.74      205.49     27.51 o 
  -8   3   9       14.38       17.76     28.73 o 
  -7   3   9      168.90      147.71     31.67 o 
  -6   3   9      309.57      316.46     43.46 o 
  -5   3   9      302.62      313.93     38.18 o 
  -4   3   9       51.68       42.09     26.99 o 
  -3   3   9      191.08      219.27     25.96 o 
  -2   3   9      727.99      751.30     56.89 o 
  -1   3   9      220.14      235.15     30.00 o 
   0   3   9      540.86      561.07     36.08 o 
   1   3   9     1096.21     1122.52     44.47 o 
   2   3   9      660.01      683.44     47.90 o 
   3   3   9      129.69      158.39     25.11 o 
   4   3   9      967.67     1004.75     50.77 o 
   5   3   9     1002.91     1025.35     46.08 o 
   6   3   9      870.31      839.95     38.17 o 
   7   3   9      744.32      719.63    108.63 o 
   8   3   9      450.25      355.67     42.57 o 
 -10   4   9       12.16        7.27     20.57 o 
  -9   4   9       25.85        8.94     21.64 o 
  -8   4   9       78.88       75.15     26.11 o 
  -7   4   9       58.49       54.58     23.27 o 
  -6   4   9       34.58       33.29     19.73 o 
  -5   4   9      296.22      328.02     46.38 o 
  -4   4   9        3.23        6.06     13.74 o 
  -3   4   9        3.52       -2.10     29.17 o 
  -2   4   9       65.23       92.78     26.33 o 
  -1   4   9      188.59      200.75     26.58 o 
   0   4   9      140.22      137.56     40.40 o 
   1   4   9       17.60       -6.64     19.84 o 
   2   4   9        5.46       10.08     20.24 o 
   3   4   9      407.24      443.20     36.42 o 
   4   4   9       37.67       33.75     19.57 o 
   5   4   9       15.79        3.49     20.39 o 
   6   4   9       76.60       69.61     23.96 o 
   7   4   9        3.91        6.48     29.24 o 
 -10   5   9        2.71        3.46     27.86 o 
  -9   5   9        1.85       11.14     23.77 o 
  -8   5   9       22.32       10.53     22.55 o 
  -7   5   9       19.37       20.87     23.09 o 
  -6   5   9       87.03       84.30     28.12 o 
  -5   5   9       56.72       51.57     24.88 o 
  -4   5   9       58.46       26.42     23.08 o 
  -3   5   9       15.31        9.52     27.95 o 
  -2   5   9        7.11       30.80     24.47 o 
  -1   5   9      127.55      101.86     26.00 o 
   0   5   9      147.23      135.01     26.82 o 
   1   5   9      782.25      735.41     35.43 o 
   2   5   9      129.48      166.22     27.36 o 
   3   5   9       19.62       29.39     23.69 o 
   4   5   9      110.58       88.24     24.87 o 
   5   5   9        1.65       11.72     21.42 o 
   6   5   9       86.68       67.31     35.61 o 
   7   5   9       11.64       30.67     29.51 o 
  -9   6   9       17.83       -0.70     20.80 o 
  -8   6   9       31.26       27.61     25.01 o 
  -7   6   9       64.74       47.55     24.75 o 
  -6   6   9       10.24       28.98     23.50 o 
  -5   6   9        2.24        7.48     14.38 o 
  -4   6   9       65.03       44.08     28.55 o 
  -3   6   9      189.53      166.85     40.90 o 
  -2   6   9       11.51       25.09     24.03 o 
  -1   6   9        2.47      -14.54     22.49 o 
   0   6   9        5.29       26.88     22.21 o 
   1   6   9      160.38      173.00     27.52 o 
   2   6   9      276.42      278.23     26.82 o 
   3   6   9      168.12      145.63     26.95 o 
   4   6   9        1.70       19.46     20.63 o 
   5   6   9        2.58       16.25     33.66 o 
   6   6   9        0.07       20.91     32.24 o 
   7   6   9        2.67        9.08     27.57 o 
  -9   7   9       12.89       16.26     31.06 o 
  -8   7   9      161.65      134.90     45.69 o 
  -7   7   9      141.79      133.12     44.48 o 
  -6   7   9      109.71      117.86     32.26 o 
  -5   7   9       26.98       16.74     17.19 o 
  -4   7   9       86.06      115.94     29.64 o 
  -3   7   9      340.96      349.30     39.80 o 
  -2   7   9      248.28      256.98     33.74 o 
  -1   7   9      332.28      320.94     39.73 o 
   0   7   9       36.22       50.04     23.01 o 
   1   7   9      825.70      836.62     45.59 o 
   2   7   9      639.37      633.52     39.03 o 
   3   7   9       78.98       96.32     24.84 o 
   4   7   9      281.51      268.43     35.19 o 
   5   7   9      626.45      550.24     47.94 o 
   6   7   9      645.50      660.48     56.78 o 
  -8   8   9      394.80      371.61     85.04 o 
  -7   8   9       58.13       36.23     23.82 o 
  -6   8   9        2.56        8.18     24.54 o 
  -5   8   9      127.75       94.85     26.22 o 
  -4   8   9        1.05       44.27     31.58 o 
  -3   8   9       18.66        8.29     23.69 o 
  -2   8   9       54.64       59.62     25.06 o 
  -1   8   9       35.48       44.27     24.01 o 
   0   8   9        4.20       17.65     26.87 o 
   1   8   9       52.06      105.38     27.24 o 
   2   8   9       87.30      127.96     27.26 o 
   3   8   9       24.45       25.06     21.94 o 
   4   8   9      194.81      219.48     42.58 o 
   5   8   9        9.48       43.58     30.39 o 
  -7   9   9      268.18      209.80     57.17 o 
  -6   9   9       64.31       57.84     36.77 o 
  -5   9   9        2.01       17.39     25.07 o 
  -4   9   9      134.93      130.90     33.03 o 
  -3   9   9       16.37        7.48     37.73 o 
  -2   9   9      103.35       92.94     26.42 o 
  -1   9   9      164.45      154.28     29.10 o 
   0   9   9      247.59      240.96     28.62 o 
   1   9   9      117.97      117.58     29.50 o 
   2   9   9      227.17      240.17     48.55 o 
   3   9   9      146.51       99.36     33.92 o 
   4   9   9      144.62      159.30     36.19 o 
  -6  10   9       17.48       30.02     28.56 o 
  -5  10   9        0.78        5.11     25.45 o 
  -4  10   9       80.85      110.21     35.75 o 
  -3  10   9        3.48       34.13     23.01 o 
  -2  10   9      293.81      308.73     36.40 o 
  -1  10   9        1.08       39.91     25.37 o 
   0  10   9       31.00       37.85     22.37 o 
   1  10   9       36.74       39.02     24.77 o 
   2  10   9      157.13      188.91     52.62 o 
   3  10   9        7.77       11.50     47.24 o 
  -4  11   9       66.14       59.62     23.93 o 
  -3  11   9       11.90       30.47     24.38 o 
  -2  11   9       47.18       60.61     28.95 o 
  -1  11   9        0.86       -0.29     22.20 o 
   0  11   9       47.54       43.93     26.85 o 
   1  11   9      165.04      187.51     44.85 o 
 -10   0  10        5.85       -2.85     40.79 o 
  -9   0  10        7.33        1.38     19.59 o 
  -8   0  10       27.53       29.82     23.30 o 
  -7   0  10       24.95       32.64     29.82 o 
  -6   0  10       64.75       10.21     15.44 o 
  -5   0  10      482.41      522.53     60.25 o 
  -4   0  10       41.63       43.59     21.23 o 
  -3   0  10        4.34        4.61     16.18 o 
  -2   0  10       17.07        4.54     16.51 o 
  -1   0  10      580.81      453.20     57.20 o 
   0   0  10        6.80       13.12     17.50 o 
   1   0  10      138.70       97.39     21.58 o 
   2   0  10      581.63      521.69     65.01 o 
   3   0  10      313.13      233.07     64.31 o 
   4   0  10      393.17      414.01     61.77 o 
   5   0  10      764.56      536.98     54.98 o 
   6   0  10      253.21      182.00     46.86 o 
 -10   1  10        7.89       28.35     19.30 o 
  -9   1  10       18.69       31.72     20.93 o 
  -8   1  10       99.90       95.30     38.40 o 
  -7   1  10       98.56       53.61     30.16 o 
  -6   1  10       58.14       36.07     21.61 o 
  -5   1  10      185.86      213.19     36.37 o 
  -4   1  10      168.83      194.62     28.88 o 
  -3   1  10       23.20       13.52     17.41 o 
  -2   1  10      381.31      471.82    121.11 o 
  -1   1  10       21.58       25.84     31.25 o 
   0   1  10      252.20      339.53     49.16 o 
   1   1  10      138.35      134.51     37.40 o 
   2   1  10      171.35      208.57     34.32 o 
   3   1  10      401.83      490.39     33.30 o 
   4   1  10      119.77      148.98     26.64 o 
   5   1  10      356.58      415.21     32.92 o 
   6   1  10      260.51      342.14     41.67 o 
 -10   2  10       67.43       52.30     31.93 o 
  -9   2  10        5.98       12.86     21.33 o 
  -8   2  10       18.31       37.77     27.63 o 
  -7   2  10      349.58      262.46     42.45 o 
  -6   2  10      183.48      189.65     37.23 o 
  -5   2  10        0.47       -6.23     17.84 o 
  -4   2  10       29.57       25.37     21.47 o 
  -3   2  10        5.36       24.18     20.31 o 
  -2   2  10       88.03       88.41     25.56 o 
  -1   2  10        5.73       16.07     19.92 o 
   0   2  10        6.06        0.46     19.81 o 
   1   2  10        7.44        7.29     20.72 o 
   2   2  10        7.15       17.61     20.38 o 
   3   2  10        6.17        8.02     21.03 o 
   4   2  10       21.24       10.51     19.10 o 
   5   2  10       17.41       19.75     20.46 o 
   6   2  10       15.60       18.50     18.39 o 
  -9   3  10        0.39       38.65     23.28 o 
  -8   3  10       60.81       32.44     25.83 o 
  -7   3  10      164.85      129.58     34.55 o 
  -6   3  10       27.00        9.85     18.09 o 
  -5   3  10       16.45       23.78     19.32 o 
  -4   3  10      125.70      133.54     28.52 o 
  -3   3  10       16.26       23.14     21.80 o 
  -2   3  10       22.93       48.84     22.39 o 
  -1   3  10       31.50        8.57     23.19 o 
   0   3  10       35.05       15.73     29.62 o 
   1   3  10       18.79       19.20     21.85 o 
   2   3  10       73.37      101.59     23.33 o 
   3   3  10      295.19      355.11     35.19 o 
   4   3  10       40.44       64.81     26.73 o 
   5   3  10        4.87       22.01     22.19 o 
   6   3  10        6.73       17.81     18.75 o 
  -9   4  10       83.00       28.19     23.38 o 
  -8   4  10       13.88       25.89     18.68 o 
  -7   4  10        1.61       33.28     23.48 o 
  -6   4  10       57.90       56.37     24.85 o 
  -5   4  10      208.47      215.88     67.67 o 
  -4   4  10       12.59       26.62     24.89 o 
  -3   4  10       19.59        0.91     21.94 o 
  -2   4  10       59.38       35.96     23.14 o 
  -1   4  10        1.94        7.58     21.36 o 
   0   4  10      955.76      995.36     46.87 o 
   1   4  10      170.63      231.19     27.94 o 
   2   4  10      606.88      511.29     32.30 o 
   3   4  10        2.97       11.14     19.85 o 
   4   4  10       58.20       37.81     21.64 o 
   5   4  10      240.91      223.27     31.92 o 
   6   4  10       42.39       38.28     35.22 o 
  -9   5  10        1.91       18.66     29.31 o 
  -8   5  10       69.18       72.74     29.70 o 
  -7   5  10       64.41       70.39     28.10 o 
  -6   5  10       73.99       52.02     44.92 o 
  -5   5  10       41.77       32.53     23.43 o 
  -4   5  10       52.29       66.21     32.24 o 
  -3   5  10       34.08       50.15     22.00 o 
  -2   5  10      227.79      247.73     39.97 o 
  -1   5  10      243.42      265.79     32.04 o 
   0   5  10      420.36      505.07     37.12 o 
   1   5  10       71.20      111.69     26.90 o 
   2   5  10        8.98       35.92     23.49 o 
   3   5  10      569.48      657.09     36.28 o 
   4   5  10      295.99      337.34     38.00 o 
   5   5  10      409.79      545.90     57.23 o 
  -8   6  10       56.32       60.05     29.13 o 
  -7   6  10        0.38       14.86     16.41 o 
  -6   6  10       34.07       25.00     19.43 o 
  -5   6  10        1.64       31.92     22.29 o 
  -4   6  10       50.67       12.38     31.75 o 
  -3   6  10        4.41        2.78     23.06 o 
  -2   6  10       34.71       31.41     28.65 o 
  -1   6  10      159.32      110.87     26.01 o 
   0   6  10        6.78       41.95     25.09 o 
   1   6  10      517.49      459.54     37.61 o 
   2   6  10      182.20      198.54     31.70 o 
   3   6  10      135.41      115.33     28.17 o 
   4   6  10      151.54      107.33     23.20 o 
   5   6  10      109.98      139.24     48.49 o 
  -7   7  10       12.29       31.10     23.53 o 
  -6   7  10        1.38       10.30     22.14 o 
  -5   7  10       86.17       79.91     25.81 o 
  -4   7  10        7.24       36.72     31.07 o 
  -3   7  10      139.71      152.07     32.27 o 
  -2   7  10        8.72       36.49     30.35 o 
  -1   7  10      282.50      293.93     38.43 o 
   0   7  10      164.16      192.13     31.05 o 
   1   7  10       27.51       16.57     22.38 o 
   2   7  10       84.10       93.48     23.87 o 
   3   7  10       79.15      101.29     25.73 o 
   4   7  10      298.79      205.66     35.11 o 
  -6   8  10       25.12       48.67     27.21 o 
  -5   8  10       17.83       26.99     29.14 o 
  -4   8  10        2.75       28.51     25.29 o 
  -3   8  10      258.87      246.70     31.01 o 
  -2   8  10        0.91        6.08     22.29 o 
  -1   8  10       14.84       30.89     25.22 o 
   0   8  10       15.86       20.78     22.77 o 
   1   8  10        2.60       37.38     25.61 o 
   2   8  10        8.69       11.52     20.33 o 
   3   8  10       60.10       70.32     30.77 o 
  -5   9  10       59.70       60.30     31.66 o 
  -4   9  10        9.81       16.21     23.06 o 
  -3   9  10       25.51       27.63     24.41 o 
  -2   9  10       46.83       37.47     26.74 o 
  -1   9  10      156.55      147.48     26.73 o 
   0   9  10      100.02      129.53     33.45 o 
   1   9  10       10.39       37.33     20.73 o 
   2   9  10        4.11       35.32     35.40 o 
  -2  10  10      274.03      278.10     60.05 o 
  -1  10  10       15.49       -3.80     21.52 o 
  -8   1  11       22.20       54.27     34.06 o 
  -7   1  11       23.18       27.52     30.70 o 
  -6   1  11        6.51       26.86     32.92 o 
  -5   1  11       64.27       93.26     36.12 o 
  -4   1  11       11.10       16.79     30.76 o 
  -3   1  11        2.23       33.60     30.36 o 
  -2   1  11        1.64       58.74     31.35 o 
  -1   1  11       12.85       18.94     31.20 o 
   0   1  11        1.58       48.38     33.84 o 
   1   1  11       68.02       90.74     41.84 o 
   2   1  11       13.39       54.03     35.54 o 
   3   1  11       46.89       65.69     35.84 o 
   4   1  11       34.34       21.22     26.49 o 
  -8   2  11       11.16        5.83     17.90 o 
  -7   2  11      270.83      238.45     44.25 o 
  -6   2  11       95.67       95.92     30.66 o 
  -5   2  11       41.79       41.08     25.72 o 
  -4   2  11       15.34       23.36     18.57 o 
  -3   2  11       89.05       91.42     21.26 o 
  -2   2  11      266.74      273.74     29.91 o 
  -1   2  11      211.02      259.21     27.36 o 
   0   2  11      119.26      106.56     35.04 o 
   1   2  11       97.29       78.98     22.52 o 
   2   2  11      201.72      197.28     24.88 o 
   3   2  11        7.10        7.99     28.46 o 
   4   2  11      749.83      767.31     71.18 o 
  -8   3  11       12.83       26.12     15.84 o 
  -7   3  11       15.84        8.74     18.16 o 
  -6   3  11       30.98        8.65     21.67 o 
  -5   3  11        9.14       55.42     39.17 o 
  -4   3  11        0.71       10.61     33.13 o 
  -3   3  11      141.82      192.12     45.28 o 
  -2   3  11        5.85       36.44     32.89 o 
  -1   3  11        0.26       15.20     31.45 o 
   0   3  11       21.97       41.24     36.48 o 
   1   3  11       20.45       33.33     21.55 o 
   2   3  11       56.83       94.17     21.77 o 
   3   3  11        1.97        8.46     20.50 o 
   4   3  11       36.62      101.38     27.10 o 
  -7   4  11       23.64       12.27     15.45 o 
  -6   4  11       10.65       13.85     21.90 o 
  -5   4  11        5.36      -11.84     24.04 o 
  -4   4  11      129.36      117.02     29.83 o 
  -3   4  11      122.32       99.81     23.81 o 
  -2   4  11       31.76       54.10     23.26 o 
  -1   4  11      117.42       93.20     25.69 o 
   0   4  11      173.56      152.56     28.66 o 
   1   4  11        6.23        3.90     22.49 o 
   2   4  11      156.06      179.34     37.93 o 
   3   4  11      279.40      255.26     46.40 o 
   4   4  11      138.85       82.31     22.67 o 
  -7   5  11        0.30        4.23     23.74 o 
  -6   5  11        0.15        4.87     24.26 o 
  -5   5  11        6.11       13.43     24.79 o 
  -4   5  11       11.51       30.80     21.93 o 
  -3   5  11       60.07       65.75     24.06 o 
  -2   5  11        8.91       32.84     24.34 o 
  -1   5  11      118.07      120.90     35.42 o 
   0   5  11      137.11      101.60     26.86 o 
   1   5  11        3.50       10.37     22.02 o 
   2   5  11      145.73      108.48     26.19 o 
   3   5  11        0.83        0.12     21.26 o 
  -6   6  11        0.70       18.93     29.84 o 
  -5   6  11        0.38       37.72     24.34 o 
  -4   6  11      126.25      119.49     32.19 o 
  -3   6  11       29.97       45.49     25.59 o 
  -2   6  11       32.76        9.39     28.50 o 
  -1   6  11      145.18      161.69     30.33 o 
   0   6  11        4.96       23.55     23.44 o 
   1   6  11      272.41      322.43     36.96 o 
   2   6  11       14.93        5.67     20.39 o 
  -5   7  11        3.80       -6.96     26.14 o 
  -4   7  11       95.59       71.78     27.38 o 
  -3   7  11      209.20      236.54     29.25 o 
  -2   7  11        0.43       14.01     21.95 o 
  -1   7  11        4.47       29.08     31.59 o 
   0   7  11        5.37       12.17     22.65 o 
   1   7  11      232.47      165.79     71.48 o 
  -5   0  12       16.90        8.65     46.82 o 
  -4   0  12       83.64      163.64     70.19 o 
  -3   0  12      120.10      163.00     71.10 o 
  -2   0  12       61.93       55.24     45.00 o 
  -1   0  12        9.41       15.71     45.23 o 
   0   0  12        8.17       21.47     51.79 o 
   1   0  12      242.00      338.62     71.56 o 
   2   0  12       67.61       37.68     38.70 o 
  -5   1  12       45.71       42.09     38.17 o 
  -4   1  12       15.92       75.06     35.84 o 
  -3   1  12      102.63       22.08     48.00 o 
  -2   1  12        2.90        9.24     29.56 o 
  -1   1  12        9.75        8.27     31.98 o 
   0   1  12      102.87       72.64     37.21 o 
   1   1  12       24.81       17.40     33.08 o 
  -4   2  12       28.67       14.37     31.81 o 
  -3   2  12      107.83      136.16     40.76 o 
  -2   2  12       28.14       56.26     44.94 o 
  -1   2  12      123.49      100.10     36.39 o 
   0   2  12        5.98       10.95     41.91 o 
   1   2  12       14.58      -30.54     37.94 o 
  -4   3  12        2.02       57.18     45.23 o 
  -3   3  12        0.11       18.11     32.35 o 
  -2   3  12       40.32       17.10     31.88 o 
  -1   3  12      105.85      136.26     39.47 o 
   0   3  12       24.73       15.88     26.46 o 
   1   3  12        8.72      -15.02     43.86 o 
  -3   4  12       43.99       40.26     26.74 o 
  -2   4  12      522.91      588.50     40.19 o 
  -1   4  12      221.40      200.01     46.06 o 
   0   4  12       62.58       27.39     24.31 o 
                                                 
